# Supplementary material for: The Effect of Substitution Pattern on Binding Ability in Regioisomeric Ion Pair Receptors Based on an Aminobenzoic Platform
Source: Molecules. 2019 Aug 18;24(16):2990. doi: 10.3390/molecules24162990 (PMC6720599; doi:10.3390/molecules24162990)
Supplement: Supplementary file 1 [file molecules-24-02990-s001.zip]

Archive with 9 entries (9 files):
- checkcif_complex_1_NaPF6.pdf
- checkcif_complex_2_NaBr.pdf
- checkcif_complex_3_NaBr.pdf
- checkcif_receptor_1.pdf
- complex_1_NaPF6.cif
- complex_2_NaBr.cif
- complex_3_NaBr.cif
- receptor_1.cif
- Molecules_ESI_JR_Rev.pdf
