# Supplementary material for: The Effect of Substitution Pattern on Binding Ability in Regioisomeric Ion Pair Receptors Based on an Aminobenzoic Platform
Source: Molecules. 2019 Aug 18;24(16):2990. doi: 10.3390/molecules24162990 (PMC6720599; doi:10.3390/molecules24162990)
Supplement: Supplementary file 1 [file molecules-24-02990-s001.zip › complex_1_NaPF6.cif]

data_complex_1_NaPF6
_chemical_name_systematic               ?
_chemical_name_common                   ?
_chemical_formula_moiety                ?
_chemical_formula_sum                   'C59 H82.50 F12 N9.50 Na2 O19 P2'
_chemical_formula_iupac                 ?
_chemical_formula_weight                1564.76

_chemical_melting_point                 ?

_space_group_crystal_system             triclinic
_space_group_name_H-M_alt               'P -1'
_space_group_name_Hall                  '-P 1'
loop_
    _space_group_symop_operation_xyz
    'x, y, z'
    '-x, -y, -z'

_cell_length_a                          8.4135(4)
_cell_length_b                          13.0050(6)
_cell_length_c                          16.7431(8)
_cell_angle_alpha                       104.0055(12)
_cell_angle_beta                        92.4228(13)
_cell_angle_gamma                       92.5966(13)
_cell_volume                            1773.02(15)
_cell_formula_units_Z                   1
_cell_measurement_reflns_used           9321
_cell_measurement_theta_min             3.0343
_cell_measurement_theta_max             25.3794
_cell_measurement_temperature           100.(2)

_exptl_crystal_description              prism
_exptl_crystal_colour                   colourless
_exptl_crystal_size_max                 0.281
_exptl_crystal_size_mid                 0.094
_exptl_crystal_size_min                 0.090
_exptl_crystal_density_diffrn           1.465
_exptl_crystal_density_meas             ?
_exptl_crystal_density_method           'not measured'
_exptl_crystal_F_000                    815

_exptl_absorpt_coefficient_mu           0.181
_exptl_absorpt_correction_type          multi-scan
_exptl_absorpt_process_details          'SADABS V2012/1 (Bruker AXS Inc.)'
_exptl_absorpt_correction_T_min         0.91
_exptl_absorpt_correction_T_max         0.98

_exptl_special_details                  
;
; 

_diffrn_ambient_temperature             100.(2)

_diffrn_source                          'fine focus sealed tube'
_diffrn_source_type                     ?

_diffrn_radiation_type                  MoK\a
_diffrn_radiation_wavelength            0.71073
_diffrn_radiation_monochromator         TRIUMPH

_diffrn_measurement_device_type         'Bruker D8 VENTURE'
_diffrn_measurement_method              'omega scans'

_diffrn_detector_area_resol_mean        10.4167

_diffrn_reflns_number                   39203
_diffrn_reflns_av_R_equivalents         0.0298
_diffrn_reflns_av_unetI/netI            0.0206
_diffrn_reflns_theta_min                2.99
_diffrn_reflns_theta_max                25.05
_diffrn_reflns_theta_full               25.05
_diffrn_measured_fraction_theta_max     0.998
_diffrn_measured_fraction_theta_full    0.998
_diffrn_reflns_limit_h_min              -10
_diffrn_reflns_limit_h_max              10
_diffrn_reflns_limit_k_min              -15
_diffrn_reflns_limit_k_max              15
_diffrn_reflns_limit_l_min              -19
_diffrn_reflns_limit_l_max              19

_refine_special_details                 
;
;

_reflns_number_total                    6246
_reflns_number_gt                       5083
_reflns_threshold_expression            'I > 2\s(I)'

_refine_ls_structure_factor_coef        Fsqd
_refine_ls_matrix_type                  full
_refine_ls_R_factor_all                 0.0647
_refine_ls_R_factor_gt                  0.0509
_refine_ls_wR_factor_gt                 0.1227
_refine_ls_wR_factor_ref                0.1328
_refine_ls_goodness_of_fit_ref          1.046
_refine_ls_restrained_S_all             1.148
_refine_ls_number_reflns                6246
_refine_ls_number_parameters            610
_refine_ls_number_restraints            175
_refine_ls_hydrogen_treatment           mixed
_refine_ls_weighting_scheme             calc
_refine_ls_weighting_details            
    'w=1/[\s^2^(Fo^2^)+(0.0558P)^2^+2.2142P] where P=(Fo^2^+2Fc^2^)/3'

_atom_sites_solution_hydrogens          mixed
_atom_sites_solution_primary            ?
_atom_sites_solution_secondary          ?

_refine_ls_shift/su_max                 0.000
_refine_ls_shift/su_mean                0.000
_refine_diff_density_max                0.558
_refine_diff_density_min                -0.436
_refine_ls_extinction_method            SHELXL
_refine_ls_extinction_coef              0.0074(10)

loop_
    _atom_type_symbol
    _atom_type_description
    _atom_type_scat_dispersion_real
    _atom_type_scat_dispersion_imag
    _atom_type_scat_source
    C C 0.0033 0.0016 'International Tables Vol C Tables 4.2.6.8 and 6.1.1.4'
    H H 0.0000 0.0000 'International Tables Vol C Tables 4.2.6.8 and 6.1.1.4'
    N N 0.0061 0.0033 'International Tables Vol C Tables 4.2.6.8 and 6.1.1.4'
    O O 0.0106 0.0060 'International Tables Vol C Tables 4.2.6.8 and 6.1.1.4'
    F F 0.0171 0.0103 'International Tables Vol C Tables 4.2.6.8 and 6.1.1.4'
    Na Na 0.0362 0.0249
     'International Tables Vol C Tables 4.2.6.8 and 6.1.1.4'
    P P 0.1023 0.0942 'International Tables Vol C Tables 4.2.6.8 and 6.1.1.4'

_computing_data_collection              'APEX2 V2013 (Bruker AXS Inc., 2013)'
_computing_cell_refinement              'SAINT V8.34A (Bruker AXS Inc., 2013)'
_computing_data_reduction               'SAINT V8.34A (Bruker AXS Inc., 2013)'
_computing_structure_solution           'SHELXS-97 (Sheldrick, 2008)'
_computing_structure_refinement         'SHELXL-2013 (Sheldrick, 2013)'
_computing_molecular_graphics           ?
_computing_publication_material         'APEX2 V2013 (Bruker AXS Inc., 2013)'

loop_
    _atom_site_type_symbol
    _atom_site_label
    _atom_site_fract_x
    _atom_site_fract_y
    _atom_site_fract_z
    _atom_site_U_iso_or_equiv
    _atom_site_adp_type
    _atom_site_calc_flag
    _atom_site_refinement_flags_adp
    _atom_site_refinement_flags_occupancy
    _atom_site_refinement_flags_posn
    _atom_site_occupancy
    _atom_site_disorder_assembly
    _atom_site_disorder_group
    Na Na1 0.69692(11) 0.56430(8) 0.35108(6) 0.0285(2) Uani d . . D 1.0 . .
    P P1 0.5 0.5 0.5 0.0324(3) Uani d . P S 1.0 C .
    F F1 0.45275(17) 0.51642(14) 0.41000(8) 0.0416(4) Uani d . . . 1.0 . .
    F F2 0.32755(18) 0.44735(16) 0.50509(10) 0.0503(5) Uani d . . . 1.0 . .
    F F3 0.5624(2) 0.38707(16) 0.45960(10) 0.0549(5) Uani d . . . 1.0 . .
    O O3 0.10643(18) 0.53326(12) 0.18252(9) 0.0213(4) Uani d . . . 1.0 . .
    O O4 0.28133(18) 0.43837(12) 0.01860(9) 0.0215(4) Uani d . . . 1.0 . .
    O O5 0.65226(18) 0.37846(13) 0.26195(10) 0.0242(4) Uani d . . . 1.0 . .
    O O6 0.91986(18) 0.46144(13) 0.35942(10) 0.0257(4) Uani d . . . 1.0 . .
    N N2 -0.0597(2) 0.62777(15) 0.11908(12) 0.0214(4) Uani d . . . 1.0 . .
    H H2N -0.125(3) 0.620(2) 0.0795(17) 0.023(7) Uiso d . . . 1.0 . .
    N N3 -0.0577(2) 0.44776(14) 0.07326(11) 0.0185(4) Uani d . . . 1.0 . .
    H H3N -0.134(3) 0.4530(19) 0.0417(16) 0.022(7) Uiso d . . . 1.0 . .
    N N4 0.3986(2) 0.41722(15) 0.13702(11) 0.0195(4) Uani d . . . 1.0 . .
    O O1 -0.0199(9) 1.1154(2) 0.2814(3) 0.102(2) Uani d . P D 0.901(12) A 1
    O O2 0.1305(10) 1.0647(4) 0.3678(3) 0.103(2) Uani d U P D 0.901(12) A 1
    N N1 0.0446(10) 1.0463(2) 0.3051(2) 0.0675(16) Uani d . P D 0.901(12) A 1
    C C1 0.0184(9) 0.9368(3) 0.2576(3) 0.0426(13) Uani d . P D 0.901(12) A 1
    C C2 0.0882(9) 0.8579(3) 0.2860(3) 0.0483(15) Uani d . P D 0.901(12) A 1
    H H2 0.1524 0.875 0.336 0.058 Uiso calc U P R 0.901(12) A 1
    C C3 0.0643(9) 0.7542(3) 0.2416(3) 0.0383(17) Uani d . P D 0.901(12) A 1
    H H3 0.1098 0.699 0.2615 0.046 Uiso calc U P R 0.901(12) A 1
    C C4 -0.0266(3) 0.73053(18) 0.16766(14) 0.0236(5) Uani d . P D 0.901(12) A
     1
    C C5 -0.0998(11) 0.8117(3) 0.1417(3) 0.0315(14) Uani d . P D 0.901(12) A 1
    H H5 -0.1667 0.7953 0.0926 0.038 Uiso calc U P R 0.901(12) A 1
    C C6 -0.0760(9) 0.9151(3) 0.1863(3) 0.0401(12) Uani d . P D 0.901(12) A 1
    H H6 -0.1242 0.9707 0.168 0.048 Uiso calc U P R 0.901(12) A 1
    O O1B 0.089(3) 1.1191(16) 0.2666(14) 0.041(8) Uiso d . P D 0.099(12) A 2
    O O2B 0.186(4) 1.061(3) 0.3653(17) 0.046(9) Uiso d . P D 0.099(12) A 2
    N N1B 0.117(4) 1.0479(17) 0.2983(16) 0.044(11) Uiso d . P D 0.099(12) A 2
    C C1B 0.067(4) 0.9400(17) 0.253(2) 0.021(11) Uiso d . P D 0.099(12) A 2
    C C2B 0.134(4) 0.856(2) 0.275(2) 0.025(11) Uiso d . P D 0.099(12) A 2
    H H2B 0.2088 0.8687 0.3208 0.03 Uiso calc U P R 0.099(12) A 2
    C C3B 0.093(6) 0.753(2) 0.232(3) 0.019(12) Uiso d . P D 0.099(12) A 2
    H H3B 0.1467 0.6969 0.2453 0.023 Uiso calc U P R 0.099(12) A 2
    C C4B -0.0266(3) 0.73053(18) 0.16766(14) 0.0236(5) Uani d . P D 0.099(12)
     A 2
    C C5B -0.067(8) 0.8183(18) 0.138(3) 0.032(19) Uiso d . P D 0.099(12) A 2
    H H5B -0.1221 0.8066 0.0853 0.038 Uiso calc U P R 0.099(12) A 2
    C C6B -0.030(5) 0.921(2) 0.182(2) 0.032(14) Uiso d . P D 0.099(12) A 2
    H H6B -0.0722 0.9785 0.1642 0.038 Uiso calc U P R 0.099(12) A 2
    C C7 0.0047(2) 0.53662(17) 0.12963(13) 0.0176(5) Uani d . . . 1.0 . .
    C C8 -0.0143(3) 0.34407(17) 0.07306(13) 0.0187(5) Uani d . . . 1.0 . .
    C C9 0.1449(3) 0.32001(17) 0.08243(13) 0.0187(5) Uani d . . . 1.0 . .
    C C10 0.1791(3) 0.21668(18) 0.08337(14) 0.0261(5) Uani d . . . 1.0 . .
    H H10 0.2867 0.2002 0.091 0.031 Uiso calc U . R 1.0 . .
    C C11 0.0593(3) 0.13747(19) 0.07349(16) 0.0324(6) Uani d . . . 1.0 . .
    H H11 0.0844 0.0672 0.0744 0.039 Uiso calc U . R 1.0 . .
    C C12 -0.0967(3) 0.1614(2) 0.06235(16) 0.0340(6) Uani d . . . 1.0 . .
    H H12 -0.1793 0.1071 0.0545 0.041 Uiso calc U . R 1.0 . .
    C C13 -0.1339(3) 0.26395(19) 0.06257(15) 0.0266(5) Uani d . . . 1.0 . .
    H H13 -0.242 0.2797 0.0555 0.032 Uiso calc U . R 1.0 . .
    C C14 0.2784(3) 0.39826(17) 0.07897(13) 0.0184(5) Uani d . . . 1.0 . .
    C C15 0.3799(3) 0.39813(18) 0.21912(13) 0.0209(5) Uani d . . . 1.0 . .
    H H15A 0.2708 0.3672 0.221 0.025 Uiso calc U . R 1.0 . .
    H H15B 0.3905 0.4672 0.2604 0.025 Uiso calc U . R 1.0 . .
    C C16 0.4974(3) 0.32563(19) 0.24351(15) 0.0256(5) Uani d . . . 1.0 . .
    H H16A 0.4613 0.303 0.2925 0.031 Uiso calc U . R 1.0 . .
    H H16B 0.5026 0.2614 0.1979 0.031 Uiso calc U . R 1.0 . .
    C C17 0.7640(3) 0.3102(2) 0.28594(15) 0.0269(5) Uani d . . . 1.0 . .
    H H17A 0.7641 0.243 0.2428 0.032 Uiso calc U . R 1.0 . .
    H H17B 0.7335 0.2932 0.3379 0.032 Uiso calc U . R 1.0 . .
    C C18 0.9257(3) 0.3652(2) 0.29762(15) 0.0275(5) Uani d . . . 1.0 . .
    H H18A 1.0046 0.3195 0.3149 0.033 Uiso calc U . R 1.0 . .
    H H18B 0.9577 0.3805 0.2453 0.033 Uiso calc U . R 1.0 . .
    C C19 1.0717(3) 0.5177(2) 0.37769(15) 0.0294(6) Uani d . . . 1.0 . .
    H H19A 1.112 0.5348 0.3274 0.035 Uiso calc U . R 1.0 . .
    H H19B 1.1493 0.4738 0.3983 0.035 Uiso calc U . R 1.0 . .
    C C20 1.0512(3) 0.6174(2) 0.44196(16) 0.0345(6) Uani d . . . 1.0 . .
    H H20A 1.0131 0.6004 0.4927 0.041 Uiso calc U . R 1.0 B 1
    H H20B 1.1539 0.6595 0.4559 0.041 Uiso calc U . R 1.0 B 1
    O O7 0.9374(2) 0.67557(15) 0.40888(11) 0.0360(4) Uani d . P D 0.789(7) C 1
    C C21 0.8915(10) 0.7679(5) 0.4664(4) 0.049(2) Uani d . P D 0.789(7) C 1
    H H21A 0.9834 0.8203 0.4823 0.059 Uiso calc U P R 0.789(7) C 1
    H H21B 0.8554 0.7488 0.5168 0.059 Uiso calc U P R 0.789(7) C 1
    C C22 0.7591(7) 0.8145(4) 0.4269(3) 0.0523(13) Uani d . P D 0.789(7) C 1
    H H22A 0.7294 0.8812 0.4645 0.063 Uiso calc U P R 0.789(7) C 1
    H H22B 0.7937 0.8309 0.3753 0.063 Uiso calc U P R 0.789(7) C 1
    O O8 0.6263(4) 0.7395(2) 0.40933(17) 0.0371(8) Uani d . P D 0.789(7) C 1
    C C23 0.4973(4) 0.7691(3) 0.3632(2) 0.0406(11) Uani d . P D 0.789(7) C 1
    H H23A 0.4849 0.8463 0.3834 0.049 Uiso calc U P R 0.789(7) C 1
    H H23B 0.3978 0.7315 0.3729 0.049 Uiso calc U P R 0.789(7) C 1
    C C24 0.5201(6) 0.7444(3) 0.2725(3) 0.0372(10) Uani d . P D 0.789(7) C 1
    H H24A 0.4289 0.7673 0.2431 0.045 Uiso calc U P R 0.789(7) C 1
    H H24B 0.6189 0.7815 0.2611 0.045 Uiso calc U P R 0.789(7) C 1
    O O9 0.5306(2) 0.63231(13) 0.24624(11) 0.0306(4) Uani d . P D 0.789(7) C 1
    O O7B 0.9374(2) 0.67557(15) 0.40888(11) 0.0360(4) Uani d . P D 0.211(7) C
     2
    C C21B 0.921(4) 0.7699(17) 0.4724(14) 0.041(8) Uiso d . P D 0.211(7) C 2
    H H21C 1.0257 0.8075 0.4922 0.05 Uiso calc U P R 0.211(7) C 2
    H H21D 0.8658 0.7545 0.5196 0.05 Uiso calc U P R 0.211(7) C 2
    C C22B 0.821(2) 0.8315(14) 0.4262(13) 0.047(6) Uiso d . P D 0.211(7) C 2
    H H22C 0.7897 0.8973 0.4641 0.057 Uiso calc U P R 0.211(7) C 2
    H H22D 0.8828 0.8512 0.3824 0.057 Uiso calc U P R 0.211(7) C 2
    O O8B 0.6831(14) 0.7653(8) 0.3905(7) 0.030(3) Uiso d . P D 0.211(7) C 2
    C C23B 0.5985(14) 0.8106(9) 0.3325(7) 0.032(4) Uiso d . P D 0.211(7) C 2
    H H23C 0.6687 0.8217 0.289 0.039 Uiso calc U P R 0.211(7) C 2
    H H23D 0.5578 0.8797 0.3604 0.039 Uiso calc U P R 0.211(7) C 2
    C C24B 0.4637(15) 0.7318(9) 0.2965(9) 0.028(4) Uiso d . P D 0.211(7) C 2
    H H24C 0.3914 0.762 0.261 0.033 Uiso calc U P R 0.211(7) C 2
    H H24D 0.402 0.7149 0.3412 0.033 Uiso calc U P R 0.211(7) C 2
    O O9B 0.5306(2) 0.63231(13) 0.24624(11) 0.0306(4) Uani d . P D 0.211(7) C
     2
    C C25 0.5116(3) 0.6027(2) 0.15806(15) 0.0289(6) Uani d . . . 1.0 . .
    H H25A 0.5906 0.6443 0.1346 0.035 Uiso calc U . R 1.0 C 1
    H H25B 0.4037 0.6189 0.1404 0.035 Uiso calc U . R 1.0 C 1
    C C26 0.5342(3) 0.48672(19) 0.12643(14) 0.0243(5) Uani d . . . 1.0 . .
    H H26A 0.5543 0.4726 0.067 0.029 Uiso calc U . R 1.0 . .
    H H26B 0.63 0.4684 0.1552 0.029 Uiso calc U . R 1.0 . .
    P P2A 0.4932(3) 0.9518(2) 0.0913(2) 0.0327(7) Uani d . P D 0.3 D 1
    F F4A 0.3147(6) 0.9588(7) 0.1210(5) 0.075(2) Uani d . P D 0.3 D 1
    F F5A 0.5603(9) 0.9627(10) 0.1884(5) 0.101(3) Uani d U P D 0.3 D 1
    F F6A 0.6721(6) 0.9521(4) 0.0650(3) 0.0311(13) Uani d . P D 0.3 D 1
    F F7A 0.4779(12) 0.8341(7) 0.0803(9) 0.136(5) Uani d U P D 0.3 D 1
    F F8A 0.4325(9) 0.9462(8) 0.0013(5) 0.106(3) Uani d U P D 0.3 D 1
    F F9A 0.5080(9) 1.0766(5) 0.1095(7) 0.108(4) Uani d U P D 0.3 D 1
    P P2B 0.4664(8) 0.9674(5) 0.1196(4) 0.050(2) Uiso d . P D 0.2 E 2
    F F4B 0.3417(15) 1.0345(10) 0.1815(8) 0.087(4) Uiso d . P D 0.2 E 2
    F F5B 0.550(2) 0.9080(14) 0.1801(10) 0.105(6) Uiso d . P D 0.2 E 2
    F F6B 0.6154(18) 0.9281(13) 0.0689(10) 0.094(6) Uiso d . P D 0.2 E 2
    F F7B 0.328(2) 0.8906(17) 0.1093(15) 0.143(10) Uiso d . P D 0.2 E 2
    F F8B 0.3981(12) 1.0061(8) 0.0419(6) 0.057(3) Uiso d . P D 0.2 E 2
    F F9B 0.5697(16) 1.0724(10) 0.1486(8) 0.086(4) Uiso d . P D 0.2 E 2
    C C1E 0.479(3) 0.8293(19) 0.0426(13) 0.191(11) Uiso d . P D 0.5 F 3
    H H1E1 0.4424 0.7544 0.0311 0.287 Uiso calc U P R 0.5 F 3
    H H1E2 0.5957 0.8356 0.0516 0.287 Uiso calc U P R 0.5 F 3
    H H1E3 0.4487 0.8582 -0.0043 0.287 Uiso calc U P R 0.5 F 3
    C C2E 0.410(2) 0.8864(12) 0.1137(9) 0.115(5) Uiso d . P D 0.5 F 3
    H H2E1 0.4003 0.836 0.1493 0.138 Uiso calc U P R 0.5 F 3
    H H2E2 0.2994 0.8958 0.0949 0.138 Uiso calc U P R 0.5 F 3
    O O1E 0.4639(14) 0.9939(9) 0.1734(7) 0.147(4) Uiso d . P D 0.5 F 3
    C C3E 0.4788(9) 0.9864(6) 0.2580(4) 0.0602(18) Uiso d . P D 0.5 F 3
    H H3E1 0.5574 0.9331 0.2615 0.072 Uiso calc U P R 0.5 F 3
    H H3E2 0.3749 0.9587 0.2721 0.072 Uiso calc U P R 0.5 F 3
    C C4E 0.5275(18) 1.0858(11) 0.3224(9) 0.128(4) Uiso d U P D 0.5 F 3
    H H4E1 0.621 1.1209 0.3053 0.191 Uiso calc U P R 0.5 F 3
    H H4E2 0.5537 1.0679 0.3748 0.191 Uiso calc U P R 0.5 F 3
    H H4E3 0.4396 1.1336 0.3293 0.191 Uiso calc U P R 0.5 F 3
    N N1S 0.7138(10) 1.1019(5) 0.5041(6) 0.099(3) Uani d . P D 0.5 G 4
    C C1S 0.6247(15) 1.1052(10) 0.4391(9) 0.099(4) Uani d U P D 0.5 G 4
    C C2S 0.4756(11) 1.1129(8) 0.3937(7) 0.096(3) Uani d . P D 0.5 G 4
    H H2S1 0.3952 1.0613 0.4038 0.144 Uiso calc U P R 0.5 G 4
    H H2S2 0.4931 1.0979 0.3346 0.144 Uiso calc U P R 0.5 G 4
    H H2S3 0.4384 1.1847 0.4122 0.144 Uiso calc U P R 0.5 G 4
    N N1M 0.612(2) 1.1077(18) 0.4706(10) 0.074(6) Uiso d . P D 0.25 H 5
    C C1M 0.569(2) 1.0738(15) 0.3931(10) 0.064(4) Uiso d . P D 0.25 H 5
    C C2M 0.619(4) 1.038(3) 0.3074(14) 0.161(8) Uiso d U P D 0.25 H 5
    H H1M1 0.5345 1.0502 0.269 0.241 Uiso calc U P R 0.25 H 5
    H H1M2 0.638 0.9623 0.2954 0.241 Uiso calc U P R 0.25 H 5
    H H1M3 0.7168 1.0784 0.3011 0.241 Uiso calc U P R 0.25 H 5

loop_
    _atom_site_aniso_label
    _atom_site_aniso_U_11
    _atom_site_aniso_U_22
    _atom_site_aniso_U_33
    _atom_site_aniso_U_12
    _atom_site_aniso_U_13
    _atom_site_aniso_U_23
    Na1 0.0216(5) 0.0407(6) 0.0214(5) 0.0078(4) -0.0004(4) 0.0035(4)
    P1 0.0161(4) 0.0649(7) 0.0146(4) 0.0045(4) -0.0017(3) 0.0065(4)
    F1 0.0239(8) 0.0825(12) 0.0186(7) 0.0021(8) -0.0040(6) 0.0134(7)
    F2 0.0220(8) 0.1001(14) 0.0324(9) -0.0060(8) -0.0075(6) 0.0263(9)
    F3 0.0609(12) 0.0719(13) 0.0319(9) 0.0194(10) 0.0115(8) 0.0086(8)
    O3 0.0233(8) 0.0230(8) 0.0164(8) 0.0038(6) -0.0046(6) 0.0030(6)
    O4 0.0196(8) 0.0280(8) 0.0177(8) -0.0002(6) -0.0014(6) 0.0076(7)
    O5 0.0174(8) 0.0325(9) 0.0233(8) 0.0049(7) -0.0040(6) 0.0080(7)
    O6 0.0159(8) 0.0396(10) 0.0208(8) 0.0037(7) -0.0010(6) 0.0061(7)
    N2 0.0237(10) 0.0225(10) 0.0172(10) 0.0045(8) -0.0044(8) 0.0036(8)
    N3 0.0159(9) 0.0215(10) 0.0171(9) 0.0015(8) -0.0042(8) 0.0038(8)
    N4 0.0152(9) 0.0271(10) 0.0164(9) 0.0015(8) -0.0001(7) 0.0061(8)
    O1 0.176(7) 0.0223(15) 0.097(3) 0.018(2) -0.029(3) -0.0005(15)
    O2 0.174(6) 0.0420(19) 0.071(3) 0.010(3) -0.038(3) -0.0241(16)
    N1 0.117(5) 0.0255(18) 0.050(2) 0.004(2) -0.002(2) -0.0078(14)
    C1 0.070(4) 0.0215(19) 0.032(2) 0.0031(17) 0.007(2) -0.0031(13)
    C2 0.081(4) 0.033(2) 0.0248(19) 0.001(2) -0.008(3) -0.0020(14)
    C3 0.064(4) 0.025(2) 0.023(2) 0.0070(17) -0.004(3) 0.0020(13)
    C4 0.0297(13) 0.0224(12) 0.0188(11) 0.0038(10) 0.0058(9) 0.0039(9)
    C5 0.041(4) 0.024(2) 0.030(2) 0.0073(15) 0.001(2) 0.0071(14)
    C6 0.055(4) 0.024(2) 0.043(2) 0.0108(17) 0.005(2) 0.0089(14)
    C4B 0.0297(13) 0.0224(12) 0.0188(11) 0.0038(10) 0.0058(9) 0.0039(9)
    C7 0.0171(11) 0.0214(11) 0.0143(11) 0.0017(9) 0.0036(9) 0.0038(9)
    C8 0.0216(11) 0.0209(11) 0.0119(10) 0.0002(9) -0.0018(8) 0.0017(8)
    C9 0.0222(11) 0.0199(11) 0.0124(10) 0.0010(9) -0.0021(8) 0.0013(8)
    C10 0.0278(13) 0.0254(12) 0.0244(12) 0.0046(10) -0.0022(10) 0.0048(10)
    C11 0.0421(15) 0.0197(12) 0.0341(14) -0.0004(11) -0.0074(12) 0.0064(10)
    C12 0.0377(15) 0.0247(13) 0.0370(15) -0.0113(11) -0.0068(12) 0.0060(11)
    C13 0.0231(12) 0.0281(13) 0.0276(13) -0.0024(10) -0.0038(10) 0.0063(10)
    C14 0.0180(11) 0.0198(11) 0.0167(11) 0.0056(9) 0.0016(8) 0.0024(9)
    C15 0.0175(11) 0.0299(12) 0.0158(11) 0.0012(9) -0.0002(8) 0.0067(9)
    C16 0.0207(12) 0.0325(13) 0.0251(12) 0.0007(10) -0.0045(9) 0.0108(10)
    C17 0.0236(12) 0.0347(14) 0.0237(12) 0.0094(10) -0.0030(10) 0.0091(10)
    C18 0.0215(12) 0.0381(14) 0.0236(12) 0.0099(10) -0.0002(9) 0.0079(10)
    C19 0.0168(12) 0.0481(16) 0.0252(13) 0.0014(11) -0.0012(9) 0.0129(11)
    C20 0.0245(13) 0.0506(17) 0.0268(13) -0.0041(12) -0.0042(10) 0.0082(12)
    O7 0.0378(10) 0.0395(11) 0.0272(9) 0.0032(8) -0.0003(8) 0.0013(8)
    C21 0.040(4) 0.046(3) 0.046(3) -0.002(2) -0.011(2) -0.0169(19)
    C22 0.048(3) 0.034(2) 0.063(3) 0.007(2) -0.006(3) -0.010(2)
    O8 0.0313(15) 0.0412(16) 0.0319(14) 0.0060(13) -0.0030(12) -0.0046(12)
    C23 0.035(2) 0.035(2) 0.045(2) 0.0100(16) -0.0024(16) -0.0029(16)
    C24 0.041(2) 0.0250(19) 0.042(2) 0.0004(16) -0.0024(19) 0.0032(16)
    O9 0.0328(10) 0.0265(9) 0.0302(9) 0.0014(7) -0.0077(7) 0.0041(7)
    O7B 0.0378(10) 0.0395(11) 0.0272(9) 0.0032(8) -0.0003(8) 0.0013(8)
    O9B 0.0328(10) 0.0265(9) 0.0302(9) 0.0014(7) -0.0077(7) 0.0041(7)
    C25 0.0230(12) 0.0368(14) 0.0295(13) -0.0059(10) -0.0061(10) 0.0156(11)
    C26 0.0163(11) 0.0391(14) 0.0187(11) -0.0013(10) -0.0008(9) 0.0104(10)
    P2A 0.0187(14) 0.0439(16) 0.0412(17) 0.0047(11) 0.0106(12) 0.0191(14)
    F4A 0.022(3) 0.112(7) 0.104(6) 0.016(4) 0.003(3) 0.049(6)
    F5A 0.048(4) 0.163(8) 0.104(6) 0.048(5) -0.014(4) 0.051(6)
    F6A 0.018(3) 0.023(3) 0.050(3) -0.006(2) 0.010(2) 0.005(2)
    F7A 0.118(9) 0.092(8) 0.199(13) -0.060(7) 0.058(9) 0.041(8)
    F8A 0.057(4) 0.181(8) 0.073(5) -0.037(5) -0.024(4) 0.032(5)
    F9A 0.076(6) 0.039(4) 0.205(11) 0.043(4) 0.012(6) 0.015(5)
    N1S 0.078(5) 0.047(4) 0.169(9) 0.001(4) -0.033(6) 0.026(5)
    C1S 0.137(9) 0.057(5) 0.111(8) -0.013(5) 0.018(8) 0.035(6)
    C2S 0.099(8) 0.060(6) 0.123(9) 0.001(5) 0.025(7) 0.007(5)

_geom_special_details                   
;
All esds (except the esd in the dihedral angle between two l.s. planes)
are estimated using the full covariance matrix.  The cell esds are taken
into account individually in the estimation of esds in distances, angles
and torsion angles; correlations between esds in cell parameters are only
used when they are defined by crystal symmetry.  An approximate (isotropic)
treatment of cell esds is used for estimating esds involving l.s. planes.
;

loop_
    _geom_bond_atom_site_label_1
    _geom_bond_atom_site_label_2
    _geom_bond_site_symmetry_2
    _geom_bond_distance
    _geom_bond_publ_flag
    Na1 O8 . 2.364(3) ?
    Na1 O6 . 2.3712(18) ?
    Na1 F1 . 2.4359(18) ?
    Na1 O7 . 2.452(2) ?
    Na1 F2 2_666 2.4657(18) ?
    Na1 O5 . 2.5167(19) ?
    Na1 O9 . 2.5450(19) ?
    Na1 O8B . 2.546(9) ?
    Na1 P1 . 3.3005(10) ?
    P1 F3 2_666 1.5841(18) ?
    P1 F3 . 1.5841(18) ?
    P1 F2 . 1.5905(16) ?
    P1 F2 2_666 1.5905(16) ?
    P1 F1 . 1.6084(14) ?
    P1 F1 2_666 1.6084(14) ?
    P1 Na1 2_666 3.3006(10) ?
    F2 Na1 2_666 2.4659(18) ?
    O3 C7 . 1.215(3) ?
    O4 C14 . 1.245(3) ?
    O5 C16 . 1.431(3) ?
    O5 C17 . 1.431(3) ?
    O6 C18 . 1.422(3) ?
    O6 C19 . 1.427(3) ?
    N2 C7 . 1.372(3) ?
    N2 C4 . 1.395(3) ?
    N2 H2N . 0.83(3) ?
    N3 C7 . 1.370(3) ?
    N3 C8 . 1.412(3) ?
    N3 H3N . 0.83(3) ?
    N4 C14 . 1.344(3) ?
    N4 C26 . 1.467(3) ?
    N4 C15 . 1.468(3) ?
    O1 N1 . 1.207(5) ?
    O2 N1 . 1.217(5) ?
    N1 C1 . 1.456(4) ?
    C1 C6 . 1.368(5) ?
    C1 C2 . 1.375(5) ?
    C2 C3 . 1.375(4) ?
    C2 H2 . 0.95 ?
    C3 C4 . 1.389(4) ?
    C3 H3 . 0.95 ?
    C4 C5 . 1.393(4) ?
    C5 C6 . 1.373(4) ?
    C5 H5 . 0.95 ?
    C6 H6 . 0.95 ?
    O1B N1B . 1.200(17) ?
    O2B N1B . 1.212(18) ?
    N1B C1B . 1.459(17) ?
    C1B C6B . 1.371(18) ?
    C1B C2B . 1.373(17) ?
    C2B C3B . 1.374(18) ?
    C2B H2B . 0.95 ?
    C3B H3B . 0.95 ?
    C5B C6B . 1.376(18) ?
    C5B H5B . 0.95 ?
    C6B H6B . 0.95 ?
    C8 C13 . 1.389(3) ?
    C8 C9 . 1.400(3) ?
    C9 C10 . 1.391(3) ?
    C9 C14 . 1.494(3) ?
    C10 C11 . 1.383(4) ?
    C10 H10 . 0.95 ?
    C11 C12 . 1.378(4) ?
    C11 H11 . 0.95 ?
    C12 C13 . 1.382(4) ?
    C12 H12 . 0.95 ?
    C13 H13 . 0.95 ?
    C15 C16 . 1.506(3) ?
    C15 H15A . 0.99 ?
    C15 H15B . 0.99 ?
    C16 H16A . 0.99 ?
    C16 H16B . 0.99 ?
    C17 C18 . 1.490(3) ?
    C17 H17A . 0.99 ?
    C17 H17B . 0.99 ?
    C18 H18A . 0.99 ?
    C18 H18B . 0.99 ?
    C19 C20 . 1.493(4) ?
    C19 H19A . 0.99 ?
    C19 H19B . 0.99 ?
    C20 O7 . 1.422(3) ?
    C20 H20A . 0.99 ?
    C20 H20B . 0.99 ?
    O7 C21 . 1.425(5) ?
    C21 C22 . 1.497(7) ?
    C21 H21A . 0.99 ?
    C21 H21B . 0.99 ?
    C22 O8 . 1.421(6) ?
    C22 H22A . 0.99 ?
    C22 H22B . 0.99 ?
    O8 C23 . 1.427(4) ?
    C23 C24 . 1.497(6) ?
    C23 H23A . 0.99 ?
    C23 H23B . 0.99 ?
    C24 O9 . 1.425(4) ?
    C24 H24A . 0.99 ?
    C24 H24B . 0.99 ?
    O9 C25 . 1.433(3) ?
    C21B C22B . 1.499(17) ?
    C21B H21C . 0.99 ?
    C21B H21D . 0.99 ?
    C22B O8B . 1.433(15) ?
    C22B H22C . 0.99 ?
    C22B H22D . 0.99 ?
    O8B C23B . 1.433(12) ?
    C23B C24B . 1.496(14) ?
    C23B H23C . 0.99 ?
    C23B H23D . 0.99 ?
    C24B H24C . 0.99 ?
    C24B H24D . 0.99 ?
    C25 C26 . 1.497(4) ?
    C25 H25A . 0.99 ?
    C25 H25B . 0.99 ?
    C26 H26A . 0.99 ?
    C26 H26B . 0.99 ?
    P2A F7A . 1.496(9) ?
    P2A F8A . 1.553(7) ?
    P2A F9A . 1.575(6) ?
    P2A F6A . 1.587(6) ?
    P2A F4A . 1.601(6) ?
    P2A F5A . 1.669(7) ?
    F8A F8A 2_675 1.771(17) ?
    P2B F7B . 1.479(16) ?
    P2B F9B . 1.546(12) ?
    P2B F5B . 1.576(13) ?
    P2B F6B . 1.578(13) ?
    P2B F8B . 1.599(10) ?
    P2B F4B . 1.635(13) ?
    C1E C2E . 1.408(16) ?
    C1E H1E1 . 0.98 ?
    C1E H1E2 . 0.98 ?
    C1E H1E3 . 0.98 ?
    C2E O1E . 1.545(13) ?
    C2E H2E1 . 0.99 ?
    C2E H2E2 . 0.99 ?
    O1E C3E . 1.443(11) ?
    C3E C4E . 1.497(13) ?
    C3E H3E1 . 0.99 ?
    C3E H3E2 . 0.99 ?
    C4E H4E1 . 0.98 ?
    C4E H4E2 . 0.98 ?
    C4E H4E3 . 0.98 ?
    N1S C1S . 1.307(8) ?
    C1S C2S . 1.459(8) ?
    C2S H2S1 . 0.98 ?
    C2S H2S2 . 0.98 ?
    C2S H2S3 . 0.98 ?
    N1M C1M . 1.297(17) ?
    C1M C2M . 1.482(19) ?
    C2M H1M1 . 0.98 ?
    C2M H1M2 . 0.98 ?
    C2M H1M3 . 0.98 ?

loop_
    _geom_angle_atom_site_label_1
    _geom_angle_atom_site_label_2
    _geom_angle_atom_site_label_3
    _geom_angle_site_symmetry_1
    _geom_angle_site_symmetry_3
    _geom_angle
    _geom_angle_publ_flag
    O8 Na1 O6 . . 136.84(9) ?
    O8 Na1 F1 . . 83.31(11) ?
    O6 Na1 F1 . . 117.65(7) ?
    O8 Na1 O7 . . 70.50(9) ?
    O6 Na1 O7 . . 68.10(6) ?
    F1 Na1 O7 . . 133.48(7) ?
    O8 Na1 F2 . 2_666 80.92(10) ?
    O6 Na1 F2 . 2_666 82.65(6) ?
    F1 Na1 F2 . 2_666 54.48(5) ?
    O7 Na1 F2 . 2_666 83.19(6) ?
    O8 Na1 O5 . . 155.01(8) ?
    O6 Na1 O5 . . 68.15(6) ?
    F1 Na1 O5 . . 82.43(6) ?
    O7 Na1 O5 . . 133.19(7) ?
    F2 Na1 O5 2_666 . 106.83(7) ?
    O8 Na1 O9 . . 69.83(8) ?
    O6 Na1 O9 . . 140.60(7) ?
    F1 Na1 O9 . . 89.40(6) ?
    O7 Na1 O9 . . 114.85(7) ?
    F2 Na1 O9 2_666 . 136.17(7) ?
    O5 Na1 O9 . . 89.59(6) ?
    O6 Na1 O8B . . 128.7(3) ?
    F1 Na1 O8B . . 98.9(3) ?
    F2 Na1 O8B 2_666 . 92.2(3) ?
    O5 Na1 O8B . . 156.9(2) ?
    O8 Na1 P1 . . 85.50(10) ?
    O6 Na1 P1 . . 97.51(5) ?
    F1 Na1 P1 . . 27.67(3) ?
    O7 Na1 P1 . . 110.14(5) ?
    F2 Na1 P1 2_666 . 27.45(4) ?
    O5 Na1 P1 . . 91.25(5) ?
    O9 Na1 P1 . . 115.75(5) ?
    O8B Na1 P1 . . 100.6(3) ?
    F3 P1 F3 2_666 . 180.00(8) ?
    F3 P1 F2 2_666 . 89.56(10) ?
    F3 P1 F2 . . 90.44(10) ?
    F3 P1 F2 2_666 2_666 90.44(10) ?
    F3 P1 F2 . 2_666 89.56(10) ?
    F2 P1 F2 . 2_666 180.0 ?
    F3 P1 F1 2_666 . 89.70(9) ?
    F3 P1 F1 . . 90.30(9) ?
    F2 P1 F1 . . 90.92(8) ?
    F2 P1 F1 2_666 . 89.08(8) ?
    F3 P1 F1 2_666 2_666 90.30(9) ?
    F3 P1 F1 . 2_666 89.70(9) ?
    F2 P1 F1 . 2_666 89.08(8) ?
    F2 P1 F1 2_666 2_666 90.92(8) ?
    F1 P1 F1 . 2_666 180.0 ?
    F3 P1 Na1 2_666 . 98.49(7) ?
    F3 P1 Na1 . . 81.51(7) ?
    F2 P1 Na1 . . 134.38(6) ?
    F2 P1 Na1 2_666 . 45.62(6) ?
    F1 P1 Na1 . . 44.70(5) ?
    F1 P1 Na1 2_666 . 135.30(5) ?
    F3 P1 Na1 2_666 2_666 81.51(7) ?
    F3 P1 Na1 . 2_666 98.49(7) ?
    F2 P1 Na1 . 2_666 45.62(6) ?
    F2 P1 Na1 2_666 2_666 134.38(6) ?
    F1 P1 Na1 . 2_666 135.30(5) ?
    F1 P1 Na1 2_666 2_666 44.70(5) ?
    Na1 P1 Na1 . 2_666 180.0 ?
    P1 F1 Na1 . . 107.63(7) ?
    P1 F2 Na1 . 2_666 106.93(7) ?
    C16 O5 C17 . . 110.81(17) ?
    C16 O5 Na1 . . 122.61(13) ?
    C17 O5 Na1 . . 110.48(13) ?
    C18 O6 C19 . . 112.24(18) ?
    C18 O6 Na1 . . 116.79(13) ?
    C19 O6 Na1 . . 116.68(14) ?
    C7 N2 C4 . . 127.0(2) ?
    C7 N2 H2N . . 115.9(18) ?
    C4 N2 H2N . . 117.1(18) ?
    C7 N3 C8 . . 123.31(19) ?
    C7 N3 H3N . . 119.2(17) ?
    C8 N3 H3N . . 116.9(17) ?
    C14 N4 C26 . . 117.44(18) ?
    C14 N4 C15 . . 122.26(18) ?
    C26 N4 C15 . . 117.88(17) ?
    O1 N1 O2 . . 122.4(4) ?
    O1 N1 C1 . . 119.2(4) ?
    O2 N1 C1 . . 118.5(4) ?
    C6 C1 C2 . . 121.9(3) ?
    C6 C1 N1 . . 119.1(3) ?
    C2 C1 N1 . . 119.0(4) ?
    C3 C2 C1 . . 119.5(3) ?
    C3 C2 H2 . . 120.2 ?
    C1 C2 H2 . . 120.2 ?
    C2 C3 C4 . . 119.7(3) ?
    C2 C3 H3 . . 120.1 ?
    C4 C3 H3 . . 120.1 ?
    C3 C4 C5 . . 119.4(3) ?
    C3 C4 N2 . . 123.9(2) ?
    C5 C4 N2 . . 116.5(3) ?
    C6 C5 C4 . . 120.6(4) ?
    C6 C5 H5 . . 119.7 ?
    C4 C5 H5 . . 119.7 ?
    C1 C6 C5 . . 118.8(3) ?
    C1 C6 H6 . . 120.6 ?
    C5 C6 H6 . . 120.6 ?
    O1B N1B O2B . . 123.(2) ?
    O1B N1B C1B . . 118.(2) ?
    O2B N1B C1B . . 119.(2) ?
    C6B C1B C2B . . 118.9(18) ?
    C6B C1B N1B . . 121.4(19) ?
    C2B C1B N1B . . 119.2(19) ?
    C1B C2B C3B . . 121.(2) ?
    C1B C2B H2B . . 119.7 ?
    C3B C2B H2B . . 119.7 ?
    C2B C3B H3B . . 119.2 ?
    C6B C5B H5B . . 119.0 ?
    C1B C6B C5B . . 120.(2) ?
    C1B C6B H6B . . 120.0 ?
    C5B C6B H6B . . 120.0 ?
    O3 C7 N3 . . 122.7(2) ?
    O3 C7 N2 . . 124.7(2) ?
    N3 C7 N2 . . 112.63(19) ?
    C13 C8 C9 . . 119.5(2) ?
    C13 C8 N3 . . 118.6(2) ?
    C9 C8 N3 . . 121.94(19) ?
    C10 C9 C8 . . 119.0(2) ?
    C10 C9 C14 . . 119.2(2) ?
    C8 C9 C14 . . 121.22(19) ?
    C11 C10 C9 . . 121.2(2) ?
    C11 C10 H10 . . 119.4 ?
    C9 C10 H10 . . 119.4 ?
    C12 C11 C10 . . 119.4(2) ?
    C12 C11 H11 . . 120.3 ?
    C10 C11 H11 . . 120.3 ?
    C11 C12 C13 . . 120.5(2) ?
    C11 C12 H12 . . 119.7 ?
    C13 C12 H12 . . 119.7 ?
    C12 C13 C8 . . 120.4(2) ?
    C12 C13 H13 . . 119.8 ?
    C8 C13 H13 . . 119.8 ?
    O4 C14 N4 . . 121.4(2) ?
    O4 C14 C9 . . 118.72(19) ?
    N4 C14 C9 . . 119.60(19) ?
    N4 C15 C16 . . 114.81(19) ?
    N4 C15 H15A . . 108.6 ?
    C16 C15 H15A . . 108.6 ?
    N4 C15 H15B . . 108.6 ?
    C16 C15 H15B . . 108.6 ?
    H15A C15 H15B . . 107.5 ?
    O5 C16 C15 . . 110.60(19) ?
    O5 C16 H16A . . 109.5 ?
    C15 C16 H16A . . 109.5 ?
    O5 C16 H16B . . 109.5 ?
    C15 C16 H16B . . 109.5 ?
    H16A C16 H16B . . 108.1 ?
    O5 C17 C18 . . 108.8(2) ?
    O5 C17 H17A . . 109.9 ?
    C18 C17 H17A . . 109.9 ?
    O5 C17 H17B . . 109.9 ?
    C18 C17 H17B . . 109.9 ?
    H17A C17 H17B . . 108.3 ?
    O6 C18 C17 . . 108.08(19) ?
    O6 C18 H18A . . 110.1 ?
    C17 C18 H18A . . 110.1 ?
    O6 C18 H18B . . 110.1 ?
    C17 C18 H18B . . 110.1 ?
    H18A C18 H18B . . 108.4 ?
    O6 C19 C20 . . 107.62(19) ?
    O6 C19 H19A . . 110.2 ?
    C20 C19 H19A . . 110.2 ?
    O6 C19 H19B . . 110.2 ?
    C20 C19 H19B . . 110.2 ?
    H19A C19 H19B . . 108.5 ?
    O7 C20 C19 . . 107.2(2) ?
    O7 C20 H20A . . 110.3 ?
    C19 C20 H20A . . 110.3 ?
    O7 C20 H20B . . 110.3 ?
    C19 C20 H20B . . 110.3 ?
    H20A C20 H20B . . 108.5 ?
    C20 O7 C21 . . 114.0(3) ?
    C20 O7 Na1 . . 111.56(15) ?
    C21 O7 Na1 . . 108.7(4) ?
    O7 C21 C22 . . 108.5(4) ?
    O7 C21 H21A . . 110.0 ?
    C22 C21 H21A . . 110.0 ?
    O7 C21 H21B . . 110.0 ?
    C22 C21 H21B . . 110.0 ?
    H21A C21 H21B . . 108.4 ?
    O8 C22 C21 . . 108.4(4) ?
    O8 C22 H22A . . 110.0 ?
    C21 C22 H22A . . 110.0 ?
    O8 C22 H22B . . 110.0 ?
    C21 C22 H22B . . 110.0 ?
    H22A C22 H22B . . 108.4 ?
    C22 O8 C23 . . 114.2(4) ?
    C22 O8 Na1 . . 113.2(2) ?
    C23 O8 Na1 . . 111.79(19) ?
    O8 C23 C24 . . 113.2(3) ?
    O8 C23 H23A . . 108.9 ?
    C24 C23 H23A . . 108.9 ?
    O8 C23 H23B . . 108.9 ?
    C24 C23 H23B . . 108.9 ?
    H23A C23 H23B . . 107.8 ?
    O9 C24 C23 . . 106.5(3) ?
    O9 C24 H24A . . 110.4 ?
    C23 C24 H24A . . 110.4 ?
    O9 C24 H24B . . 110.4 ?
    C23 C24 H24B . . 110.4 ?
    H24A C24 H24B . . 108.6 ?
    C24 O9 C25 . . 107.9(2) ?
    C24 O9 Na1 . . 110.72(17) ?
    C25 O9 Na1 . . 133.51(14) ?
    C22B C21B H21C . . 111.7 ?
    C22B C21B H21D . . 111.7 ?
    H21C C21B H21D . . 109.5 ?
    O8B C22B C21B . . 107.7(15) ?
    O8B C22B H22C . . 110.2 ?
    C21B C22B H22C . . 110.2 ?
    O8B C22B H22D . . 110.2 ?
    C21B C22B H22D . . 110.2 ?
    H22C C22B H22D . . 108.5 ?
    C23B O8B C22B . . 110.6(11) ?
    C23B O8B Na1 . . 116.1(7) ?
    C22B O8B Na1 . . 120.1(9) ?
    O8B C23B C24B . . 105.3(10) ?
    O8B C23B H23C . . 110.7 ?
    C24B C23B H23C . . 110.7 ?
    O8B C23B H23D . . 110.7 ?
    C24B C23B H23D . . 110.7 ?
    H23C C23B H23D . . 108.8 ?
    C23B C24B H24C . . 109.9 ?
    C23B C24B H24D . . 109.9 ?
    H24C C24B H24D . . 108.3 ?
    O9 C25 C26 . . 110.31(19) ?
    O9 C25 H25A . . 109.6 ?
    C26 C25 H25A . . 109.6 ?
    O9 C25 H25B . . 109.6 ?
    C26 C25 H25B . . 109.6 ?
    H25A C25 H25B . . 108.1 ?
    N4 C26 C25 . . 114.34(19) ?
    N4 C26 H26A . . 108.7 ?
    C25 C26 H26A . . 108.7 ?
    N4 C26 H26B . . 108.7 ?
    C25 C26 H26B . . 108.7 ?
    H26A C26 H26B . . 107.6 ?
    F7A P2A F8A . . 93.9(6) ?
    F7A P2A F9A . . 176.0(7) ?
    F8A P2A F9A . . 89.8(5) ?
    F7A P2A F6A . . 94.0(5) ?
    F8A P2A F6A . . 90.5(4) ?
    F9A P2A F6A . . 87.6(3) ?
    F7A P2A F4A . . 89.1(4) ?
    F8A P2A F4A . . 90.8(4) ?
    F9A P2A F4A . . 89.1(4) ?
    F6A P2A F4A . . 176.5(5) ?
    F7A P2A F5A . . 88.3(6) ?
    F8A P2A F5A . . 177.8(6) ?
    F9A P2A F5A . . 88.1(5) ?
    F6A P2A F5A . . 89.0(3) ?
    F4A P2A F5A . . 89.6(4) ?
    P2A F8A F8A . 2_675 90.1(5) ?
    F7B P2B F9B . . 159.8(12) ?
    F7B P2B F5B . . 89.2(11) ?
    F9B P2B F5B . . 96.2(9) ?
    F7B P2B F6B . . 116.4(12) ?
    F9B P2B F6B . . 83.7(8) ?
    F5B P2B F6B . . 80.5(9) ?
    F7B P2B F8B . . 89.2(10) ?
    F9B P2B F8B . . 89.9(7) ?
    F5B P2B F8B . . 166.5(9) ?
    F6B P2B F8B . . 88.2(8) ?
    F7B P2B F4B . . 78.0(10) ?
    F9B P2B F4B . . 82.0(8) ?
    F5B P2B F4B . . 99.7(9) ?
    F6B P2B F4B . . 165.6(9) ?
    F8B P2B F4B . . 93.1(7) ?
    C2E C1E H1E1 . . 109.5 ?
    C2E C1E H1E2 . . 109.5 ?
    H1E1 C1E H1E2 . . 109.5 ?
    C2E C1E H1E3 . . 109.5 ?
    H1E1 C1E H1E3 . . 109.5 ?
    H1E2 C1E H1E3 . . 109.5 ?
    C1E C2E O1E . . 130.1(17) ?
    C1E C2E H2E1 . . 104.7 ?
    O1E C2E H2E1 . . 104.7 ?
    C1E C2E H2E2 . . 104.7 ?
    O1E C2E H2E2 . . 104.7 ?
    H2E1 C2E H2E2 . . 105.7 ?
    C3E O1E C2E . . 112.2(10) ?
    O1E C3E C4E . . 117.6(9) ?
    O1E C3E H3E1 . . 107.9 ?
    C4E C3E H3E1 . . 107.9 ?
    O1E C3E H3E2 . . 107.9 ?
    C4E C3E H3E2 . . 107.9 ?
    H3E1 C3E H3E2 . . 107.2 ?
    C3E C4E H4E1 . . 109.5 ?
    C3E C4E H4E2 . . 109.5 ?
    H4E1 C4E H4E2 . . 109.5 ?
    C3E C4E H4E3 . . 109.5 ?
    H4E1 C4E H4E3 . . 109.5 ?
    H4E2 C4E H4E3 . . 109.5 ?
    N1S C1S C2S . . 155.3(15) ?
    C1S C2S H2S1 . . 109.5 ?
    C1S C2S H2S2 . . 109.5 ?
    H2S1 C2S H2S2 . . 109.5 ?
    C1S C2S H2S3 . . 109.5 ?
    H2S1 C2S H2S3 . . 109.5 ?
    H2S2 C2S H2S3 . . 109.5 ?
    N1M C1M C2M . . 147.(2) ?
    C1M C2M H1M1 . . 109.5 ?
    C1M C2M H1M2 . . 109.5 ?
    H1M1 C2M H1M2 . . 109.5 ?
    C1M C2M H1M3 . . 109.5 ?
    H1M1 C2M H1M3 . . 109.5 ?
    H1M2 C2M H1M3 . . 109.5 ?

loop_
    _geom_torsion_atom_site_label_1
    _geom_torsion_atom_site_label_2
    _geom_torsion_atom_site_label_3
    _geom_torsion_atom_site_label_4
    _geom_torsion_site_symmetry_1
    _geom_torsion_site_symmetry_2
    _geom_torsion_site_symmetry_3
    _geom_torsion_site_symmetry_4
    _geom_torsion
    _geom_torsion_publ_flag
    F3 P1 F1 Na1 2_666 . . . 102.43(10) ?
    F3 P1 F1 Na1 . . . . -77.57(10) ?
    F2 P1 F1 Na1 . . . . -168.01(10) ?
    F2 P1 F1 Na1 2_666 . . . 11.99(10) ?
    Na1 P1 F1 Na1 2_666 . . . 180.0010(10) ?
    F3 P1 F2 Na1 2_666 . . 2_666 -78.52(10) ?
    F3 P1 F2 Na1 . . . 2_666 101.49(10) ?
    F1 P1 F2 Na1 . . . 2_666 -168.21(10) ?
    F1 P1 F2 Na1 2_666 . . 2_666 11.79(10) ?
    Na1 P1 F2 Na1 . . . 2_666 179.999 ?
    O1 N1 C1 C6 . . . . 1.4(9) ?
    O2 N1 C1 C6 . . . . -179.0(7) ?
    O1 N1 C1 C2 . . . . -178.1(6) ?
    O2 N1 C1 C2 . . . . 1.6(10) ?
    C6 C1 C2 C3 . . . . 0.6(11) ?
    N1 C1 C2 C3 . . . . -180.0(6) ?
    C1 C2 C3 C4 . . . . 1.5(11) ?
    C2 C3 C4 C5 . . . . -3.5(10) ?
    C2 C3 C4 N2 . . . . -178.8(5) ?
    C7 N2 C4 C3 . . . . -8.4(6) ?
    C7 N2 C4 C5 . . . . 176.1(5) ?
    C3 C4 C5 C6 . . . . 3.4(11) ?
    N2 C4 C5 C6 . . . . 179.0(6) ?
    C2 C1 C6 C5 . . . . -0.8(11) ?
    N1 C1 C6 C5 . . . . 179.8(7) ?
    C4 C5 C6 C1 . . . . -1.2(12) ?
    O1B N1B C1B C6B . . . . -10.(6) ?
    O2B N1B C1B C6B . . . . 171.(4) ?
    O1B N1B C1B C2B . . . . 162.(4) ?
    O2B N1B C1B C2B . . . . -17.(6) ?
    C6B C1B C2B C3B . . . . -6.(7) ?
    N1B C1B C2B C3B . . . . -178.(4) ?
    C2B C1B C6B C5B . . . . 4.(8) ?
    N1B C1B C6B C5B . . . . 176.(5) ?
    C8 N3 C7 O3 . . . . 2.4(3) ?
    C8 N3 C7 N2 . . . . -177.90(19) ?
    C4 N2 C7 O3 . . . . -2.8(4) ?
    C4 N2 C7 N3 . . . . 177.5(2) ?
    C7 N3 C8 C13 . . . . 135.1(2) ?
    C7 N3 C8 C9 . . . . -45.4(3) ?
    C13 C8 C9 C10 . . . . -1.8(3) ?
    N3 C8 C9 C10 . . . . 178.7(2) ?
    C13 C8 C9 C14 . . . . 169.1(2) ?
    N3 C8 C9 C14 . . . . -10.4(3) ?
    C8 C9 C10 C11 . . . . 1.4(3) ?
    C14 C9 C10 C11 . . . . -169.7(2) ?
    C9 C10 C11 C12 . . . . 0.1(4) ?
    C10 C11 C12 C13 . . . . -1.2(4) ?
    C11 C12 C13 C8 . . . . 0.8(4) ?
    C9 C8 C13 C12 . . . . 0.8(3) ?
    N3 C8 C13 C12 . . . . -179.7(2) ?
    C26 N4 C14 O4 . . . . -0.3(3) ?
    C15 N4 C14 O4 . . . . 161.7(2) ?
    C26 N4 C14 C9 . . . . 174.17(19) ?
    C15 N4 C14 C9 . . . . -23.9(3) ?
    C10 C9 C14 O4 . . . . 118.3(2) ?
    C8 C9 C14 O4 . . . . -52.7(3) ?
    C10 C9 C14 N4 . . . . -56.3(3) ?
    C8 C9 C14 N4 . . . . 132.7(2) ?
    C14 N4 C15 C16 . . . . 124.6(2) ?
    C26 N4 C15 C16 . . . . -73.5(3) ?
    C17 O5 C16 C15 . . . . 179.44(19) ?
    Na1 O5 C16 C15 . . . . 46.0(2) ?
    N4 C15 C16 O5 . . . . 72.9(2) ?
    C16 O5 C17 C18 . . . . 175.29(19) ?
    Na1 O5 C17 C18 . . . . -45.5(2) ?
    C19 O6 C18 C17 . . . . 177.35(18) ?
    Na1 O6 C18 C17 . . . . -44.1(2) ?
    O5 C17 C18 O6 . . . . 59.1(2) ?
    C18 O6 C19 C20 . . . . 179.21(19) ?
    Na1 O6 C19 C20 . . . . 40.6(2) ?
    O6 C19 C20 O7 . . . . -59.1(3) ?
    C19 C20 O7 C21 . . . . 173.5(5) ?
    C19 C20 O7 Na1 . . . . 49.9(2) ?
    C20 O7 C21 C22 . . . . -173.7(5) ?
    Na1 O7 C21 C22 . . . . -48.6(7) ?
    O7 C21 C22 O8 . . . . 63.0(7) ?
    C21 C22 O8 C23 . . . . -173.5(4) ?
    C21 C22 O8 Na1 . . . . -44.0(5) ?
    C22 O8 C23 C24 . . . . 81.8(4) ?
    Na1 O8 C23 C24 . . . . -48.4(4) ?
    O8 C23 C24 O9 . . . . 61.0(4) ?
    C23 C24 O9 C25 . . . . 165.5(3) ?
    C23 C24 O9 Na1 . . . . -40.9(4) ?
    C21B C22B O8B C23B . . . . -168.7(15) ?
    C21B C22B O8B Na1 . . . . -29.(2) ?
    C22B O8B C23B C24B . . . . 176.8(13) ?
    Na1 O8B C23B C24B . . . . 35.5(12) ?
    C24 O9 C25 C26 . . . . 175.6(3) ?
    Na1 O9 C25 C26 . . . . 30.7(3) ?
    C14 N4 C26 C25 . . . . 84.5(2) ?
    C15 N4 C26 C25 . . . . -78.3(2) ?
    O9 C25 C26 N4 . . . . 76.0(2) ?
    F7A P2A F8A F8A . . . 2_675 -143.9(8) ?
    F9A P2A F8A F8A . . . 2_675 37.8(7) ?
    F6A P2A F8A F8A . . . 2_675 -49.8(7) ?
    F4A P2A F8A F8A . . . 2_675 126.9(7) ?
    C1E C2E O1E C3E . . . . -126.(2) ?
    C2E O1E C3E C4E . . . . -178.9(12) ?

loop_
    _geom_hbond_atom_site_label_D
    _geom_hbond_atom_site_label_H
    _geom_hbond_atom_site_label_A
    _geom_hbond_site_symmetry_A
    _geom_hbond_distance_DH
    _geom_hbond_distance_HA
    _geom_hbond_distance_DA
    _geom_hbond_angle_DHA
    _geom_hbond_publ_flag
    N2 H2N O4 2_565 0.83(3) 2.03(3) 2.839(2) 165.(2) ?
    N3 H3N O4 2_565 0.83(3) 2.30(3) 3.035(2) 148.(2) ?
