# Supplementary material for: The Effect of Substitution Pattern on Binding Ability in Regioisomeric Ion Pair Receptors Based on an Aminobenzoic Platform
Source: Molecules. 2019 Aug 18;24(16):2990. doi: 10.3390/molecules24162990 (PMC6720599; doi:10.3390/molecules24162990)
Supplement: Supplementary file 1 [file molecules-24-02990-s001.zip › complex_2_NaBr.cif]

data_complex_2_NaBr
_chemical_name_systematic               ?
_chemical_name_common                   ?
_chemical_formula_moiety                ?
_chemical_formula_sum                   'C33.36 H54.73 Br N4 Na O12 S2.32'
_chemical_formula_iupac                 ?
_chemical_formula_weight                881.04

_chemical_melting_point                 ?

_space_group_crystal_system             triclinic
_space_group_name_H-M_alt               'P -1'
_space_group_name_Hall                  '-P 1'
loop_
    _space_group_symop_operation_xyz
    'x, y, z'
    '-x, -y, -z'

_cell_length_a                          12.7282(10)
_cell_length_b                          13.6326(11)
_cell_length_c                          14.5482(12)
_cell_angle_alpha                       106.806(2)
_cell_angle_beta                        113.890(2)
_cell_angle_gamma                       102.082(2)
_cell_volume                            2050.1(3)
_cell_formula_units_Z                   2
_cell_measurement_reflns_used           1070
_cell_measurement_theta_min             1.7894
_cell_measurement_theta_max             29.1754
_cell_measurement_temperature           100.(2)

_exptl_crystal_description              prism
_exptl_crystal_colour                   'pale yellow'
_exptl_crystal_size_max                 0.322
_exptl_crystal_size_mid                 0.301
_exptl_crystal_size_min                 0.159
_exptl_crystal_density_diffrn           1.427
_exptl_crystal_density_meas             ?
_exptl_crystal_density_method           'not measured'
_exptl_crystal_F_000                    924

_exptl_absorpt_coefficient_mu           1.193
_exptl_absorpt_correction_type          multi-scan
_exptl_absorpt_process_details          'SADABS V2014/5 (Bruker AXS Inc.)'
_exptl_absorpt_correction_T_min         0.77
_exptl_absorpt_correction_T_max         0.83

_exptl_special_details                  
;
; 

_diffrn_ambient_temperature             100.(2)

_diffrn_source                          'fine focus sealed tube'
_diffrn_source_type                     ?

_diffrn_radiation_type                  MoK\a
_diffrn_radiation_wavelength            0.71073
_diffrn_radiation_monochromator         TRIUMPH

_diffrn_measurement_device_type         'Bruker D8 VENTURE'
_diffrn_measurement_method              'omega scans'

_diffrn_detector_area_resol_mean        10.4167

_diffrn_reflns_number                   47583
_diffrn_reflns_av_R_equivalents         0.0249
_diffrn_reflns_av_unetI/netI            0.0172
_diffrn_reflns_theta_min                2.46
_diffrn_reflns_theta_max                25.05
_diffrn_reflns_theta_full               25.05
_diffrn_measured_fraction_theta_max     0.999
_diffrn_measured_fraction_theta_full    0.999
_diffrn_reflns_limit_h_min              -15
_diffrn_reflns_limit_h_max              15
_diffrn_reflns_limit_k_min              -16
_diffrn_reflns_limit_k_max              16
_diffrn_reflns_limit_l_min              -17
_diffrn_reflns_limit_l_max              17

_refine_special_details                 
;
;

_reflns_number_total                    7246
_reflns_number_gt                       6531
_reflns_threshold_expression            'I > 2\s(I)'

_refine_ls_structure_factor_coef        Fsqd
_refine_ls_matrix_type                  full
_refine_ls_R_factor_all                 0.0343
_refine_ls_R_factor_gt                  0.0286
_refine_ls_wR_factor_gt                 0.0654
_refine_ls_wR_factor_ref                0.0688
_refine_ls_goodness_of_fit_ref          1.048
_refine_ls_restrained_S_all             1.055
_refine_ls_number_reflns                7246
_refine_ls_number_parameters            543
_refine_ls_number_restraints            19
_refine_ls_number_constraints           ?
_refine_ls_hydrogen_treatment           mixed
_refine_ls_weighting_scheme             calc
_refine_ls_weighting_details            
    'w=1/[\s^2^(Fo^2^)+(0.0283P)^2^+1.7913P] where P=(Fo^2^+2Fc^2^)/3'

_atom_sites_solution_hydrogens          mixed
_atom_sites_solution_primary            ?
_atom_sites_solution_secondary          ?

_refine_ls_shift/su_max                 0.001
_refine_ls_shift/su_mean                0.000
_refine_diff_density_max                0.736
_refine_diff_density_min                -0.374
_refine_ls_extinction_method            none
_refine_ls_extinction_coef              ?

loop_
    _atom_type_symbol
    _atom_type_description
    _atom_type_scat_dispersion_real
    _atom_type_scat_dispersion_imag
    _atom_type_scat_source
    C C 0.0033 0.0016 'International Tables Vol C Tables 4.2.6.8 and 6.1.1.4'
    H H 0.0000 0.0000 'International Tables Vol C Tables 4.2.6.8 and 6.1.1.4'
    N N 0.0061 0.0033 'International Tables Vol C Tables 4.2.6.8 and 6.1.1.4'
    O O 0.0106 0.0060 'International Tables Vol C Tables 4.2.6.8 and 6.1.1.4'
    Br Br -0.2901 2.4595
     'International Tables Vol C Tables 4.2.6.8 and 6.1.1.4'
    S S 0.1246 0.1234 'International Tables Vol C Tables 4.2.6.8 and 6.1.1.4'
    Na Na 0.0362 0.0249
     'International Tables Vol C Tables 4.2.6.8 and 6.1.1.4'

_computing_data_collection              'APEX2 V2014 (Bruker AXS Inc., 2014)'
_computing_cell_refinement              'APEX2 v2014.11-0 (Bruker AXS)'
_computing_data_reduction               'SAINT V8.34A (Bruker AXS Inc., 2013)'
_computing_structure_solution           'SHELXS-2014 (Sheldrick, 2014)'
_computing_structure_refinement         'SHELXL-2014/7 (Sheldrick, 2014)'
_computing_molecular_graphics           ?
_computing_publication_material         'APEX2 V2014 (Bruker AXS Inc., 2014)'

loop_
    _atom_site_type_symbol
    _atom_site_label
    _atom_site_fract_x
    _atom_site_fract_y
    _atom_site_fract_z
    _atom_site_U_iso_or_equiv
    _atom_site_adp_type
    _atom_site_calc_flag
    _atom_site_refinement_flags_adp
    _atom_site_refinement_flags_occupancy
    _atom_site_refinement_flags_posn
    _atom_site_occupancy
    _atom_site_disorder_assembly
    _atom_site_disorder_group
    Br Br1 0.01496(2) 0.79189(2) -0.08506(2) 0.02382(7) Uani d . . . 1.0 . .
    Na Na1 0.58546(7) 0.27362(6) 0.32962(6) 0.01842(16) Uani d . . . 1.0 . .
    O O1 0.02695(14) 1.25586(12) 0.43672(12) 0.0315(3) Uani d . . . 1.0 . .
    O O2 0.03404(16) 1.16325(14) 0.53553(13) 0.0384(4) Uani d . . . 1.0 . .
    O O3 0.28341(13) 0.82268(11) 0.30691(11) 0.0235(3) Uani d . . . 1.0 . .
    O O4 0.66909(13) 0.74612(11) 0.36460(12) 0.0281(3) Uani d . . . 1.0 . .
    O O5 0.43745(12) 0.37283(11) 0.32230(11) 0.0205(3) Uani d . . . 1.0 . .
    O O6 0.43164(12) 0.19581(11) 0.38138(11) 0.0220(3) Uani d . . . 1.0 . .
    O O7 0.59174(13) 0.10836(11) 0.35483(12) 0.0245(3) Uani d . . . 1.0 . .
    O O8 0.74818(12) 0.20504(11) 0.30414(10) 0.0203(3) Uani d . . . 1.0 . .
    O O9 0.73215(12) 0.40579(10) 0.30356(11) 0.0196(3) Uani d . . . 1.0 . .
    N N1 0.04363(15) 1.17877(14) 0.45998(14) 0.0249(4) Uani d . . . 1.0 . .
    N N2 0.14448(16) 0.87344(14) 0.18966(14) 0.0223(4) Uani d . . . 1.0 . .
    H H2N 0.110(2) 0.8662(17) 0.1242(19) 0.021(6) Uiso d . . . 1.0 . .
    N N3 0.22081(17) 0.75308(14) 0.12167(14) 0.0235(4) Uani d . . . 1.0 . .
    H H3N 0.172(2) 0.7524(17) 0.0641(19) 0.020(6) Uiso d . . . 1.0 . .
    N N4 0.58587(14) 0.55930(13) 0.29076(13) 0.0190(3) Uani d . . . 1.0 . .
    C C1 0.07430(17) 1.10069(16) 0.39270(16) 0.0207(4) Uani d . . . 1.0 . .
    C C2 0.05377(17) 1.10010(16) 0.29181(16) 0.0219(4) Uani d . . . 1.0 . .
    H H2 0.0232 1.1512 0.2679 0.026 Uiso calc U . R 1.0 . .
    C C3 0.07874(17) 1.02354(16) 0.22651(16) 0.0208(4) Uani d . . . 1.0 . .
    H H3 0.0636 1.0208 0.1561 0.025 Uiso calc U . R 1.0 . .
    C C4 0.12586(17) 0.95022(16) 0.26277(16) 0.0195(4) Uani d . . . 1.0 . .
    C C5 0.1488(2) 0.95476(17) 0.36640(16) 0.0249(4) Uani d . . . 1.0 . .
    H H5 0.183 0.9062 0.3924 0.03 Uiso calc U . R 1.0 . .
    C C6 0.12180(19) 1.02973(17) 0.43098(17) 0.0250(4) Uani d . . . 1.0 . .
    H H6 0.1358 1.0324 0.5011 0.03 Uiso calc U . R 1.0 . .
    C C7 0.22169(18) 0.81661(15) 0.21461(16) 0.0191(4) Uani d . . . 1.0 . .
    C C8 0.31196(18) 0.71230(15) 0.11704(16) 0.0191(4) Uani d . . . 1.0 . .
    C C9 0.30926(19) 0.67952(16) 0.01568(16) 0.0234(4) Uani d . . . 1.0 . .
    H H9 0.2482 0.686 -0.0446 0.028 Uiso calc U . R 1.0 . .
    C C10 0.3942(2) 0.63793(18) 0.00226(17) 0.0279(5) Uani d . . . 1.0 . .
    H H10 0.3916 0.6161 -0.0671 0.033 Uiso calc U . R 1.0 . .
    C C11 0.4834(2) 0.62776(17) 0.08918(17) 0.0255(4) Uani d . . . 1.0 . .
    H H11 0.5417 0.5986 0.0798 0.031 Uiso calc U . R 1.0 . .
    C C12 0.48686(18) 0.66069(15) 0.19052(16) 0.0193(4) Uani d . . . 1.0 . .
    C C13 0.40207(18) 0.70330(15) 0.20522(16) 0.0190(4) Uani d . . . 1.0 . .
    H H13 0.4055 0.7261 0.2749 0.023 Uiso calc U . R 1.0 . .
    C C14 0.58806(18) 0.65872(16) 0.28928(16) 0.0191(4) Uani d . . . 1.0 . .
    C C15 0.48174(17) 0.45500(15) 0.20957(16) 0.0198(4) Uani d . . . 1.0 . .
    H H15A 0.5147 0.3963 0.194 0.024 Uiso calc U . R 1.0 . .
    H H15B 0.4376 0.4624 0.1397 0.024 Uiso calc U . R 1.0 . .
    C C16 0.38994(18) 0.41931(16) 0.24572(16) 0.0216(4) Uani d . . . 1.0 . .
    H H16A 0.3736 0.4838 0.2808 0.026 Uiso calc U . R 1.0 . .
    H H16B 0.3108 0.364 0.1803 0.026 Uiso calc U . R 1.0 . .
    C C17 0.34911(18) 0.33252(17) 0.35269(17) 0.0232(4) Uani d . . . 1.0 . .
    H H17A 0.2725 0.2749 0.2861 0.028 Uiso calc U . R 1.0 . .
    H H17B 0.3276 0.3935 0.3868 0.028 Uiso calc U . R 1.0 . .
    C C18 0.40404(19) 0.28525(17) 0.43318(17) 0.0242(4) Uani d . . . 1.0 . .
    H H18A 0.4807 0.3429 0.4997 0.029 Uiso calc U . R 1.0 . .
    H H18B 0.3448 0.2586 0.4565 0.029 Uiso calc U . R 1.0 . .
    C C19 0.49264(19) 0.15359(18) 0.45847(17) 0.0254(4) Uani d . . . 1.0 . .
    H H19A 0.4371 0.1231 0.4836 0.03 Uiso calc U . R 1.0 . .
    H H19B 0.5682 0.2137 0.524 0.03 Uiso calc U . R 1.0 . .
    C C20 0.5264(2) 0.06481(18) 0.40265(18) 0.0285(5) Uani d . . . 1.0 . .
    H H20A 0.5792 0.0417 0.4572 0.034 Uiso calc U . R 1.0 . .
    H H20B 0.4508 -0.0004 0.3445 0.034 Uiso calc U . R 1.0 . .
    C C21 0.6658(2) 0.05122(17) 0.33242(18) 0.0270(5) Uani d . . . 1.0 . .
    H H21A 0.6188 -0.0295 0.2961 0.032 Uiso calc U . R 1.0 . .
    H H21B 0.7411 0.0688 0.4021 0.032 Uiso calc U . R 1.0 . .
    C C22 0.70056(19) 0.08791(16) 0.25723(17) 0.0247(4) Uani d . . . 1.0 . .
    H H22A 0.7639 0.0602 0.2497 0.03 Uiso calc U . R 1.0 . .
    H H22B 0.627 0.0583 0.1828 0.03 Uiso calc U . R 1.0 . .
    C C23 0.77590(18) 0.24783(16) 0.23467(16) 0.0218(4) Uani d . . . 1.0 . .
    H H23A 0.7001 0.2219 0.1625 0.026 Uiso calc U . R 1.0 . .
    H H23B 0.8379 0.2225 0.2212 0.026 Uiso calc U . R 1.0 . .
    C C24 0.82611(17) 0.37098(16) 0.29250(16) 0.0213(4) Uani d . . . 1.0 . .
    H H24A 0.8988 0.3962 0.3665 0.026 Uiso calc U . R 1.0 . .
    H H24B 0.8529 0.4037 0.2494 0.026 Uiso calc U . R 1.0 . .
    C C25 0.78063(18) 0.52271(15) 0.36692(17) 0.0214(4) Uani d . . . 1.0 . .
    H H25A 0.8054 0.5612 0.3265 0.026 Uiso calc U . R 1.0 . .
    H H25B 0.855 0.5436 0.4386 0.026 Uiso calc U . R 1.0 . .
    C C26 0.68468(18) 0.55780(16) 0.38732(16) 0.0205(4) Uani d . . . 1.0 . .
    H H26A 0.6469 0.507 0.4118 0.025 Uiso calc U . R 1.0 . .
    H H26B 0.7264 0.6327 0.4484 0.025 Uiso calc U . R 1.0 . .
    S S1A 0.84131(4) 0.43749(4) 0.59729(4) 0.02317(11) Uani d . . . 1.0 . .
    O O1A 0.70380(12) 0.39815(11) 0.52332(11) 0.0236(3) Uani d . . . 1.0 . .
    C C1A 0.8681(2) 0.47775(19) 0.73539(17) 0.0318(5) Uani d . . . 1.0 . .
    H H1A1 0.8534 0.5462 0.7583 0.048 Uiso calc U . R 1.0 . .
    H H1A2 0.9539 0.4898 0.7852 0.048 Uiso calc U . R 1.0 . .
    H H1A3 0.8116 0.4194 0.7385 0.048 Uiso calc U . R 1.0 . .
    C C2A 0.8773(2) 0.31713(18) 0.58527(17) 0.0296(5) Uani d . . . 1.0 . .
    H H2A1 0.8247 0.2676 0.5999 0.044 Uiso calc U . R 1.0 . .
    H H2A2 0.9645 0.3379 0.639 0.044 Uiso calc U . R 1.0 . .
    H H2A3 0.8626 0.2794 0.5103 0.044 Uiso calc U . R 1.0 . .
    S S1B 0.36007(5) 0.09030(4) 0.04212(4) 0.02598(12) Uani d . P D 0.536(13)
     A 1
    O O1B 0.47542(13) 0.18580(11) 0.13418(11) 0.0260(3) Uani d . P . 0.536(13)
     A 1
    C C1B 0.2313(6) 0.1183(5) 0.0389(6) 0.0332(14) Uani d U P . 0.536(13) A 1
    H H1B1 0.2416 0.1425 0.1134 0.05 Uiso calc U P R 0.536(13) A 1
    H H1B2 0.1566 0.0514 -0.0117 0.05 Uiso calc U P R 0.536(13) A 1
    H H1B3 0.2234 0.1768 0.0133 0.05 Uiso calc U P R 0.536(13) A 1
    C C2B 0.3474(11) -0.0186(9) 0.0895(9) 0.048(2) Uani d U P . 0.536(13) A 1
    H H2B1 0.414 -0.0459 0.0946 0.072 Uiso calc U P R 0.536(13) A 1
    H H2B2 0.2671 -0.0792 0.037 0.072 Uiso calc U P R 0.536(13) A 1
    H H2B3 0.3543 0.0105 0.1625 0.072 Uiso calc U P R 0.536(13) A 1
    S S1X 0.36007(5) 0.09030(4) 0.04212(4) 0.02598(12) Uani d . P . 0.464(13)
     A 2
    O O1X 0.47542(13) 0.18580(11) 0.13418(11) 0.0260(3) Uani d . P . 0.464(13)
     A 2
    C C1X 0.2434(7) 0.1000(7) 0.0828(8) 0.0393(19) Uani d U P D 0.464(13) A 2
    H H1X1 0.2746 0.1054 0.1584 0.059 Uiso calc U P R 0.464(13) A 2
    H H1X2 0.1676 0.0341 0.0321 0.059 Uiso calc U P R 0.464(13) A 2
    H H1X3 0.2254 0.1659 0.0797 0.059 Uiso calc U P R 0.464(13) A 2
    C C2X 0.3637(12) -0.0290(10) 0.0575(10) 0.037(2) Uani d U P D 0.464(13) A
     2
    H H2X1 0.4222 -0.0522 0.0373 0.056 Uiso calc U P R 0.464(13) A 2
    H H2X2 0.2809 -0.0871 0.0092 0.056 Uiso calc U P R 0.464(13) A 2
    H H2X3 0.3901 -0.0162 0.1347 0.056 Uiso calc U P R 0.464(13) A 2
    O O1S 0.1821(2) 0.3026(2) -0.1007(2) 0.0332(7) Uani d . P . 0.683(3) B 1
    C C1S 0.2228(4) 0.1630(3) -0.2073(3) 0.0400(9) Uani d . P . 0.683(3) B 1
    H H1S1 0.3093 0.1932 -0.1482 0.06 Uiso calc U P R 0.683(3) B 1
    H H1S2 0.2178 0.1298 -0.2791 0.06 Uiso calc U P R 0.683(3) B 1
    H H1S3 0.1735 0.1066 -0.1964 0.06 Uiso calc U P R 0.683(3) B 1
    C C2S 0.1736(4) 0.2539(3) -0.2046(3) 0.0341(9) Uani d . P . 0.683(3) B 1
    H H2S1 0.222 0.3104 -0.2172 0.041 Uiso calc U P R 0.683(3) B 1
    H H2S2 0.0861 0.2238 -0.2641 0.041 Uiso calc U P R 0.683(3) B 1
    C C3S 0.1099(4) 0.3725(3) -0.1102(4) 0.0258(8) Uani d . P . 0.683(3) B 1
    H H3S1 0.0209 0.3275 -0.1625 0.031 Uiso calc U P R 0.683(3) B 1
    H H3S2 0.1381 0.4266 -0.1363 0.031 Uiso calc U P R 0.683(3) B 1
    C C4S 0.1325(3) 0.4317(3) 0.0078(3) 0.0275(8) Uani d . P . 0.683(3) B 1
    H H4S1 0.1036 0.3767 0.032 0.041 Uiso calc U P R 0.683(3) B 1
    H H4S2 0.0869 0.4814 0.0078 0.041 Uiso calc U P R 0.683(3) B 1
    H H4S3 0.2212 0.4744 0.0586 0.041 Uiso calc U P R 0.683(3) B 1
    S S1T 0.2037(4) 0.3890(4) -0.1035(4) 0.0513(13) Uiso d . P D 0.1587(16) B
     2
    O O1T 0.1478(5) 0.4250(4) -0.1853(4) 0.0398(15) Uiso d . P . 0.1587(16) B
     2
    C C1T 0.1653(14) 0.2496(11) -0.1597(14) 0.087(4) Uiso d U P D 0.1587(16) B
     2
    H H1T1 0.2054 0.2264 -0.1011 0.131 Uiso calc U P R 0.1587(16) B 2
    H H1T2 0.0752 0.2123 -0.1966 0.131 Uiso calc U P R 0.1587(16) B 2
    H H1T3 0.1932 0.2301 -0.2138 0.131 Uiso calc U P R 0.1587(16) B 2
    C C2T 0.1225(13) 0.3957(12) -0.0328(11) 0.073(4) Uiso d U P D 0.1587(16) B
     2
    H H2T1 0.1573 0.3713 0.0262 0.109 Uiso calc U P R 0.1587(16) B 2
    H H2T2 0.1289 0.4719 -0.0002 0.109 Uiso calc U P R 0.1587(16) B 2
    H H2T3 0.0353 0.3476 -0.084 0.109 Uiso calc U P R 0.1587(16) B 2
    S S1U 0.0883(4) 0.3344(4) -0.1583(4) 0.0270(11) Uiso d . P D 0.1587(16) B
     3
    O O1U 0.1478(5) 0.4250(4) -0.1853(4) 0.0398(15) Uiso d . P . 0.1587(16) B
     3
    C C1U 0.1653(14) 0.2496(11) -0.1597(14) 0.087(4) Uiso d . P D 0.1587(16) B
     3
    H H1U1 0.1311 0.1901 -0.143 0.131 Uiso calc U P R 0.1587(16) B 3
    H H1U2 0.1571 0.2181 -0.2331 0.131 Uiso calc U P R 0.1587(16) B 3
    H H1U3 0.253 0.2909 -0.104 0.131 Uiso calc U P R 0.1587(16) B 3
    C C2U 0.1225(13) 0.3957(12) -0.0328(11) 0.073(4) Uiso d . P D 0.1587(16) B
     3
    H H2U1 0.0872 0.3423 -0.0102 0.109 Uiso calc U P R 0.1587(16) B 3
    H H2U2 0.2128 0.4284 0.0148 0.109 Uiso calc U P R 0.1587(16) B 3
    H H2U3 0.0886 0.454 -0.0258 0.109 Uiso calc U P R 0.1587(16) B 3

loop_
    _atom_site_aniso_label
    _atom_site_aniso_U_11
    _atom_site_aniso_U_22
    _atom_site_aniso_U_33
    _atom_site_aniso_U_12
    _atom_site_aniso_U_13
    _atom_site_aniso_U_23
    Br1 0.02505(11) 0.02480(11) 0.01926(11) 0.01016(8) 0.00755(8) 0.01070(8)
    Na1 0.0192(4) 0.0202(4) 0.0197(4) 0.0092(3) 0.0111(3) 0.0097(3)
    O1 0.0314(8) 0.0245(8) 0.0331(8) 0.0170(7) 0.0114(7) 0.0072(7)
    O2 0.0497(10) 0.0466(10) 0.0362(9) 0.0289(8) 0.0310(8) 0.0177(8)
    O3 0.0302(8) 0.0308(8) 0.0190(7) 0.0193(6) 0.0142(6) 0.0138(6)
    O4 0.0330(8) 0.0192(7) 0.0251(8) 0.0085(6) 0.0096(7) 0.0084(6)
    O5 0.0187(7) 0.0277(7) 0.0237(7) 0.0125(6) 0.0131(6) 0.0154(6)
    O6 0.0233(7) 0.0279(7) 0.0225(7) 0.0126(6) 0.0135(6) 0.0148(6)
    O7 0.0334(8) 0.0244(7) 0.0305(8) 0.0171(6) 0.0219(7) 0.0174(6)
    O8 0.0246(7) 0.0208(7) 0.0179(7) 0.0102(6) 0.0121(6) 0.0076(6)
    O9 0.0165(7) 0.0198(7) 0.0240(7) 0.0077(5) 0.0112(6) 0.0086(6)
    N1 0.0190(9) 0.0252(9) 0.0245(9) 0.0096(7) 0.0090(7) 0.0044(8)
    N2 0.0303(10) 0.0289(9) 0.0155(9) 0.0184(8) 0.0127(8) 0.0119(7)
    N3 0.0286(10) 0.0303(10) 0.0160(9) 0.0188(8) 0.0102(8) 0.0112(8)
    N4 0.0197(8) 0.0190(8) 0.0213(8) 0.0092(7) 0.0107(7) 0.0103(7)
    C1 0.0168(9) 0.0192(10) 0.0228(10) 0.0064(8) 0.0099(8) 0.0045(8)
    C2 0.0190(10) 0.0220(10) 0.0271(11) 0.0096(8) 0.0110(9) 0.0128(9)
    C3 0.0207(10) 0.0236(10) 0.0199(10) 0.0092(8) 0.0096(8) 0.0114(8)
    C4 0.0197(10) 0.0210(10) 0.0207(10) 0.0092(8) 0.0114(8) 0.0091(8)
    C5 0.0351(12) 0.0267(11) 0.0232(10) 0.0195(9) 0.0163(9) 0.0154(9)
    C6 0.0305(11) 0.0296(11) 0.0199(10) 0.0153(9) 0.0138(9) 0.0120(9)
    C7 0.0222(10) 0.0196(10) 0.0196(10) 0.0097(8) 0.0120(8) 0.0099(8)
    C8 0.0243(10) 0.0169(9) 0.0211(10) 0.0104(8) 0.0132(8) 0.0095(8)
    C9 0.0332(11) 0.0246(10) 0.0189(10) 0.0156(9) 0.0138(9) 0.0129(8)
    C10 0.0403(13) 0.0339(12) 0.0228(11) 0.0204(10) 0.0221(10) 0.0150(9)
    C11 0.0334(12) 0.0285(11) 0.0275(11) 0.0189(9) 0.0211(10) 0.0140(9)
    C12 0.0249(10) 0.0151(9) 0.0221(10) 0.0084(8) 0.0138(9) 0.0096(8)
    C13 0.0265(10) 0.0169(9) 0.0178(10) 0.0092(8) 0.0131(8) 0.0086(8)
    C14 0.0232(10) 0.0199(10) 0.0225(10) 0.0112(8) 0.0162(9) 0.0101(8)
    C15 0.0213(10) 0.0185(10) 0.0202(10) 0.0092(8) 0.0092(8) 0.0093(8)
    C16 0.0201(10) 0.0213(10) 0.0247(10) 0.0110(8) 0.0092(9) 0.0117(8)
    C17 0.0217(10) 0.0305(11) 0.0262(11) 0.0136(9) 0.0164(9) 0.0137(9)
    C18 0.0253(11) 0.0317(11) 0.0252(11) 0.0133(9) 0.0180(9) 0.0143(9)
    C19 0.0272(11) 0.0343(12) 0.0266(11) 0.0136(9) 0.0164(9) 0.0219(10)
    C20 0.0325(12) 0.0277(11) 0.0343(12) 0.0115(9) 0.0189(10) 0.0209(10)
    C21 0.0326(12) 0.0234(11) 0.0304(12) 0.0173(9) 0.0158(10) 0.0133(9)
    C22 0.0282(11) 0.0219(10) 0.0252(11) 0.0142(9) 0.0137(9) 0.0072(9)
    C23 0.0229(10) 0.0286(11) 0.0202(10) 0.0135(9) 0.0143(9) 0.0104(9)
    C24 0.0173(10) 0.0298(11) 0.0223(10) 0.0107(8) 0.0129(8) 0.0123(9)
    C25 0.0191(10) 0.0197(10) 0.0254(10) 0.0067(8) 0.0102(9) 0.0110(8)
    C26 0.0209(10) 0.0200(10) 0.0203(10) 0.0088(8) 0.0088(8) 0.0093(8)
    S1A 0.0198(2) 0.0257(3) 0.0256(3) 0.0086(2) 0.0106(2) 0.0137(2)
    O1A 0.0203(7) 0.0273(7) 0.0223(7) 0.0116(6) 0.0083(6) 0.0106(6)
    C1A 0.0292(12) 0.0339(12) 0.0224(11) 0.0165(10) 0.0082(9) 0.0027(9)
    C2A 0.0306(12) 0.0359(12) 0.0235(11) 0.0214(10) 0.0126(9) 0.0088(9)
    S1B 0.0263(3) 0.0253(3) 0.0196(3) 0.0065(2) 0.0087(2) 0.0070(2)
    O1B 0.0225(7) 0.0255(8) 0.0231(7) 0.0042(6) 0.0084(6) 0.0093(6)
    C1B 0.024(2) 0.035(3) 0.031(4) 0.0121(18) 0.009(2) 0.008(2)
    C2B 0.030(4) 0.036(3) 0.052(6) -0.005(2) -0.001(3) 0.029(4)
    S1X 0.0263(3) 0.0253(3) 0.0196(3) 0.0065(2) 0.0087(2) 0.0070(2)
    O1X 0.0225(7) 0.0255(8) 0.0231(7) 0.0042(6) 0.0084(6) 0.0093(6)
    C1X 0.024(2) 0.030(3) 0.046(4) 0.010(2) 0.012(3) 0.002(3)
    C2X 0.029(3) 0.033(3) 0.037(5) 0.005(2) 0.009(3) 0.014(3)
    O1S 0.0349(13) 0.0361(15) 0.0291(13) 0.0174(11) 0.0141(11) 0.0140(11)
    C1S 0.048(2) 0.0344(19) 0.051(2) 0.0180(17) 0.0319(19) 0.0225(17)
    C2S 0.041(2) 0.0337(19) 0.0215(18) 0.0078(15) 0.0120(16) 0.0144(15)
    C3S 0.051(2) 0.0280(19) 0.035(2) 0.0293(17) 0.0388(19) 0.0237(19)
    C4S 0.0351(19) 0.0272(19) 0.0226(19) 0.0098(15) 0.0156(16) 0.0127(16)

_geom_special_details                   
;
All esds (except the esd in the dihedral angle between two l.s. planes)
are estimated using the full covariance matrix.  The cell esds are taken
into account individually in the estimation of esds in distances, angles
and torsion angles; correlations between esds in cell parameters are only
used when they are defined by crystal symmetry.  An approximate (isotropic)
treatment of cell esds is used for estimating esds involving l.s. planes.
;

loop_
    _geom_bond_atom_site_label_1
    _geom_bond_atom_site_label_2
    _geom_bond_site_symmetry_2
    _geom_bond_distance
    _geom_bond_publ_flag
    Na1 O1X . 2.3629(15) ?
    Na1 O1B . 2.3629(15) ?
    Na1 O7 . 2.3971(15) ?
    Na1 O1A . 2.4119(15) ?
    Na1 O6 . 2.5124(15) ?
    Na1 O5 . 2.5253(14) ?
    Na1 O9 . 2.5371(14) ?
    Na1 O8 . 2.5558(15) ?
    O1 N1 . 1.227(2) ?
    O2 N1 . 1.225(2) ?
    O3 C7 . 1.217(2) ?
    O4 C14 . 1.224(2) ?
    O5 C16 . 1.425(2) ?
    O5 C17 . 1.430(2) ?
    O6 C18 . 1.428(2) ?
    O6 C19 . 1.431(2) ?
    O7 C21 . 1.418(2) ?
    O7 C20 . 1.424(2) ?
    O8 C22 . 1.419(2) ?
    O8 C23 . 1.425(2) ?
    O9 C24 . 1.425(2) ?
    O9 C25 . 1.431(2) ?
    N1 C1 . 1.458(2) ?
    N2 C7 . 1.375(2) ?
    N2 C4 . 1.395(2) ?
    N2 H2N . 0.84(2) ?
    N3 C7 . 1.373(2) ?
    N3 C8 . 1.404(2) ?
    N3 H3N . 0.81(2) ?
    N4 C14 . 1.356(2) ?
    N4 C15 . 1.465(2) ?
    N4 C26 . 1.467(2) ?
    C1 C6 . 1.377(3) ?
    C1 C2 . 1.380(3) ?
    C2 C3 . 1.379(3) ?
    C2 H2 . 0.95 ?
    C3 C4 . 1.392(3) ?
    C3 H3 . 0.95 ?
    C4 C5 . 1.394(3) ?
    C5 C6 . 1.378(3) ?
    C5 H5 . 0.95 ?
    C6 H6 . 0.95 ?
    C8 C13 . 1.391(3) ?
    C8 C9 . 1.395(3) ?
    C9 C10 . 1.376(3) ?
    C9 H9 . 0.95 ?
    C10 C11 . 1.382(3) ?
    C10 H10 . 0.95 ?
    C11 C12 . 1.391(3) ?
    C11 H11 . 0.95 ?
    C12 C13 . 1.388(3) ?
    C12 C14 . 1.504(3) ?
    C13 H13 . 0.95 ?
    C15 C16 . 1.512(3) ?
    C15 H15A . 0.99 ?
    C15 H15B . 0.99 ?
    C16 H16A . 0.99 ?
    C16 H16B . 0.99 ?
    C17 C18 . 1.496(3) ?
    C17 H17A . 0.99 ?
    C17 H17B . 0.99 ?
    C18 H18A . 0.99 ?
    C18 H18B . 0.99 ?
    C19 C20 . 1.497(3) ?
    C19 H19A . 0.99 ?
    C19 H19B . 0.99 ?
    C20 H20A . 0.99 ?
    C20 H20B . 0.99 ?
    C21 C22 . 1.503(3) ?
    C21 H21A . 0.99 ?
    C21 H21B . 0.99 ?
    C22 H22A . 0.99 ?
    C22 H22B . 0.99 ?
    C23 C24 . 1.494(3) ?
    C23 H23A . 0.99 ?
    C23 H23B . 0.99 ?
    C24 H24A . 0.99 ?
    C24 H24B . 0.99 ?
    C25 C26 . 1.505(3) ?
    C25 H25A . 0.99 ?
    C25 H25B . 0.99 ?
    C26 H26A . 0.99 ?
    C26 H26B . 0.99 ?
    S1A O1A . 1.5023(14) ?
    S1A C2A . 1.774(2) ?
    S1A C1A . 1.784(2) ?
    C1A H1A1 . 0.98 ?
    C1A H1A2 . 0.98 ?
    C1A H1A3 . 0.98 ?
    C2A H2A1 . 0.98 ?
    C2A H2A2 . 0.98 ?
    C2A H2A3 . 0.98 ?
    S1B O1B . 1.4977(14) ?
    S1B C1B . 1.745(6) ?
    S1B C2B . 1.813(10) ?
    C1B H1B1 . 0.98 ?
    C1B H1B2 . 0.98 ?
    C1B H1B3 . 0.98 ?
    C2B H2B1 . 0.98 ?
    C2B H2B2 . 0.98 ?
    C2B H2B3 . 0.98 ?
    S1X O1X . 1.4977(14) ?
    S1X C2X . 1.712(12) ?
    S1X C1X . 1.822(7) ?
    C1X H1X1 . 0.98 ?
    C1X H1X2 . 0.98 ?
    C1X H1X3 . 0.98 ?
    C2X H2X1 . 0.98 ?
    C2X H2X2 . 0.98 ?
    C2X H2X3 . 0.98 ?
    O1S C2S . 1.412(4) ?
    O1S C3S . 1.453(4) ?
    C1S C2S . 1.499(5) ?
    C1S H1S1 . 0.98 ?
    C1S H1S2 . 0.98 ?
    C1S H1S3 . 0.98 ?
    C2S H2S1 . 0.99 ?
    C2S H2S2 . 0.99 ?
    C3S C4S . 1.543(5) ?
    C3S H3S1 . 0.99 ?
    C3S H3S2 . 0.99 ?
    C4S H4S1 . 0.98 ?
    C4S H4S2 . 0.98 ?
    C4S H4S3 . 0.98 ?
    S1T O1T . 1.400(7) ?
    S1T C1T . 1.704(13) ?
    S1T C2T . 1.727(12) ?
    C1T H1T1 . 0.98 ?
    C1T H1T2 . 0.98 ?
    C1T H1T3 . 0.98 ?
    C2T H2T1 . 0.98 ?
    C2T H2T2 . 0.98 ?
    C2T H2T3 . 0.98 ?
    S1U O1U . 1.543(7) ?
    S1U C2U . 1.595(12) ?
    S1U C1U . 1.665(12) ?
    C1U H1U1 . 0.98 ?
    C1U H1U2 . 0.98 ?
    C1U H1U3 . 0.98 ?
    C2U H2U1 . 0.98 ?
    C2U H2U2 . 0.98 ?
    C2U H2U3 . 0.98 ?

loop_
    _geom_angle_atom_site_label_1
    _geom_angle_atom_site_label_2
    _geom_angle_atom_site_label_3
    _geom_angle_site_symmetry_1
    _geom_angle_site_symmetry_3
    _geom_angle
    _geom_angle_publ_flag
    O1X Na1 O7 . . 95.30(5) ?
    O1B Na1 O7 . . 95.30(5) ?
    O1X Na1 O1A . . 168.04(6) ?
    O1B Na1 O1A . . 168.04(6) ?
    O7 Na1 O1A . . 96.44(5) ?
    O1X Na1 O6 . . 103.33(5) ?
    O1B Na1 O6 . . 103.33(5) ?
    O7 Na1 O6 . . 65.76(5) ?
    O1A Na1 O6 . . 83.63(5) ?
    O1X Na1 O5 . . 89.12(5) ?
    O1B Na1 O5 . . 89.12(5) ?
    O7 Na1 O5 . . 132.34(5) ?
    O1A Na1 O5 . . 84.66(5) ?
    O6 Na1 O5 . . 67.06(5) ?
    O1X Na1 O9 . . 84.38(5) ?
    O1B Na1 O9 . . 84.38(5) ?
    O7 Na1 O9 . . 129.91(5) ?
    O1A Na1 O9 . . 86.35(5) ?
    O6 Na1 O9 . . 162.46(5) ?
    O5 Na1 O9 . . 97.74(5) ?
    O1X Na1 O8 . . 82.44(5) ?
    O1B Na1 O8 . . 82.44(5) ?
    O7 Na1 O8 . . 63.95(5) ?
    O1A Na1 O8 . . 100.73(5) ?
    O6 Na1 O8 . . 129.70(5) ?
    O5 Na1 O8 . . 162.60(5) ?
    O9 Na1 O8 . . 66.40(4) ?
    C16 O5 C17 . . 111.22(14) ?
    C16 O5 Na1 . . 125.99(11) ?
    C17 O5 Na1 . . 115.04(11) ?
    C18 O6 C19 . . 110.55(15) ?
    C18 O6 Na1 . . 107.08(11) ?
    C19 O6 Na1 . . 106.03(11) ?
    C21 O7 C20 . . 114.60(15) ?
    C21 O7 Na1 . . 124.17(12) ?
    C20 O7 Na1 . . 121.06(12) ?
    C22 O8 C23 . . 112.26(14) ?
    C22 O8 Na1 . . 109.16(11) ?
    C23 O8 Na1 . . 107.03(10) ?
    C24 O9 C25 . . 110.37(14) ?
    C24 O9 Na1 . . 114.69(11) ?
    C25 O9 Na1 . . 121.76(11) ?
    O2 N1 O1 . . 123.43(17) ?
    O2 N1 C1 . . 118.50(17) ?
    O1 N1 C1 . . 118.06(17) ?
    C7 N2 C4 . . 127.64(17) ?
    C7 N2 H2N . . 116.4(15) ?
    C4 N2 H2N . . 115.6(15) ?
    C7 N3 C8 . . 127.35(17) ?
    C7 N3 H3N . . 115.1(15) ?
    C8 N3 H3N . . 115.6(15) ?
    C14 N4 C15 . . 123.57(16) ?
    C14 N4 C26 . . 118.03(16) ?
    C15 N4 C26 . . 117.80(15) ?
    C6 C1 C2 . . 122.14(18) ?
    C6 C1 N1 . . 119.35(18) ?
    C2 C1 N1 . . 118.51(18) ?
    C3 C2 C1 . . 118.43(18) ?
    C3 C2 H2 . . 120.8 ?
    C1 C2 H2 . . 120.8 ?
    C2 C3 C4 . . 120.62(18) ?
    C2 C3 H3 . . 119.7 ?
    C4 C3 H3 . . 119.7 ?
    C3 C4 C5 . . 119.64(18) ?
    C3 C4 N2 . . 116.56(17) ?
    C5 C4 N2 . . 123.78(18) ?
    C6 C5 C4 . . 119.91(18) ?
    C6 C5 H5 . . 120.0 ?
    C4 C5 H5 . . 120.0 ?
    C1 C6 C5 . . 119.23(18) ?
    C1 C6 H6 . . 120.4 ?
    C5 C6 H6 . . 120.4 ?
    O3 C7 N3 . . 124.59(18) ?
    O3 C7 N2 . . 124.50(17) ?
    N3 C7 N2 . . 110.90(17) ?
    C13 C8 C9 . . 119.44(18) ?
    C13 C8 N3 . . 124.57(17) ?
    C9 C8 N3 . . 115.99(17) ?
    C10 C9 C8 . . 120.60(19) ?
    C10 C9 H9 . . 119.7 ?
    C8 C9 H9 . . 119.7 ?
    C9 C10 C11 . . 120.33(18) ?
    C9 C10 H10 . . 119.8 ?
    C11 C10 H10 . . 119.8 ?
    C10 C11 C12 . . 119.32(19) ?
    C10 C11 H11 . . 120.3 ?
    C12 C11 H11 . . 120.3 ?
    C13 C12 C11 . . 120.87(18) ?
    C13 C12 C14 . . 118.14(17) ?
    C11 C12 C14 . . 120.84(17) ?
    C12 C13 C8 . . 119.43(17) ?
    C12 C13 H13 . . 120.3 ?
    C8 C13 H13 . . 120.3 ?
    O4 C14 N4 . . 122.62(18) ?
    O4 C14 C12 . . 119.15(17) ?
    N4 C14 C12 . . 118.23(17) ?
    N4 C15 C16 . . 114.26(16) ?
    N4 C15 H15A . . 108.7 ?
    C16 C15 H15A . . 108.7 ?
    N4 C15 H15B . . 108.7 ?
    C16 C15 H15B . . 108.7 ?
    H15A C15 H15B . . 107.6 ?
    O5 C16 C15 . . 110.24(15) ?
    O5 C16 H16A . . 109.6 ?
    C15 C16 H16A . . 109.6 ?
    O5 C16 H16B . . 109.6 ?
    C15 C16 H16B . . 109.6 ?
    H16A C16 H16B . . 108.1 ?
    O5 C17 C18 . . 108.84(15) ?
    O5 C17 H17A . . 109.9 ?
    C18 C17 H17A . . 109.9 ?
    O5 C17 H17B . . 109.9 ?
    C18 C17 H17B . . 109.9 ?
    H17A C17 H17B . . 108.3 ?
    O6 C18 C17 . . 108.95(16) ?
    O6 C18 H18A . . 109.9 ?
    C17 C18 H18A . . 109.9 ?
    O6 C18 H18B . . 109.9 ?
    C17 C18 H18B . . 109.9 ?
    H18A C18 H18B . . 108.3 ?
    O6 C19 C20 . . 108.68(16) ?
    O6 C19 H19A . . 110.0 ?
    C20 C19 H19A . . 110.0 ?
    O6 C19 H19B . . 110.0 ?
    C20 C19 H19B . . 110.0 ?
    H19A C19 H19B . . 108.3 ?
    O7 C20 C19 . . 107.79(16) ?
    O7 C20 H20A . . 110.1 ?
    C19 C20 H20A . . 110.1 ?
    O7 C20 H20B . . 110.1 ?
    C19 C20 H20B . . 110.1 ?
    H20A C20 H20B . . 108.5 ?
    O7 C21 C22 . . 107.33(16) ?
    O7 C21 H21A . . 110.2 ?
    C22 C21 H21A . . 110.2 ?
    O7 C21 H21B . . 110.2 ?
    C22 C21 H21B . . 110.2 ?
    H21A C21 H21B . . 108.5 ?
    O8 C22 C21 . . 108.08(16) ?
    O8 C22 H22A . . 110.1 ?
    C21 C22 H22A . . 110.1 ?
    O8 C22 H22B . . 110.1 ?
    C21 C22 H22B . . 110.1 ?
    H22A C22 H22B . . 108.4 ?
    O8 C23 C24 . . 107.57(15) ?
    O8 C23 H23A . . 110.2 ?
    C24 C23 H23A . . 110.2 ?
    O8 C23 H23B . . 110.2 ?
    C24 C23 H23B . . 110.2 ?
    H23A C23 H23B . . 108.5 ?
    O9 C24 C23 . . 109.10(15) ?
    O9 C24 H24A . . 109.9 ?
    C23 C24 H24A . . 109.9 ?
    O9 C24 H24B . . 109.9 ?
    C23 C24 H24B . . 109.9 ?
    H24A C24 H24B . . 108.3 ?
    O9 C25 C26 . . 110.25(15) ?
    O9 C25 H25A . . 109.6 ?
    C26 C25 H25A . . 109.6 ?
    O9 C25 H25B . . 109.6 ?
    C26 C25 H25B . . 109.6 ?
    H25A C25 H25B . . 108.1 ?
    N4 C26 C25 . . 114.32(16) ?
    N4 C26 H26A . . 108.7 ?
    C25 C26 H26A . . 108.7 ?
    N4 C26 H26B . . 108.7 ?
    C25 C26 H26B . . 108.7 ?
    H26A C26 H26B . . 107.6 ?
    O1A S1A C2A . . 106.24(9) ?
    O1A S1A C1A . . 106.43(9) ?
    C2A S1A C1A . . 97.25(10) ?
    S1A O1A Na1 . . 126.77(8) ?
    S1A C1A H1A1 . . 109.5 ?
    S1A C1A H1A2 . . 109.5 ?
    H1A1 C1A H1A2 . . 109.5 ?
    S1A C1A H1A3 . . 109.5 ?
    H1A1 C1A H1A3 . . 109.5 ?
    H1A2 C1A H1A3 . . 109.5 ?
    S1A C2A H2A1 . . 109.5 ?
    S1A C2A H2A2 . . 109.5 ?
    H2A1 C2A H2A2 . . 109.5 ?
    S1A C2A H2A3 . . 109.5 ?
    H2A1 C2A H2A3 . . 109.5 ?
    H2A2 C2A H2A3 . . 109.5 ?
    O1B S1B C1B . . 109.1(2) ?
    O1B S1B C2B . . 106.1(4) ?
    C1B S1B C2B . . 98.6(4) ?
    S1B O1B Na1 . . 139.46(9) ?
    S1B C1B H1B1 . . 109.5 ?
    S1B C1B H1B2 . . 109.5 ?
    H1B1 C1B H1B2 . . 109.5 ?
    S1B C1B H1B3 . . 109.5 ?
    H1B1 C1B H1B3 . . 109.5 ?
    H1B2 C1B H1B3 . . 109.5 ?
    S1B C2B H2B1 . . 109.5 ?
    S1B C2B H2B2 . . 109.5 ?
    H2B1 C2B H2B2 . . 109.5 ?
    S1B C2B H2B3 . . 109.5 ?
    H2B1 C2B H2B3 . . 109.5 ?
    H2B2 C2B H2B3 . . 109.5 ?
    O1X S1X C2X . . 110.0(5) ?
    O1X S1X C1X . . 104.2(2) ?
    C2X S1X C1X . . 94.9(4) ?
    S1X O1X Na1 . . 139.46(9) ?
    S1X C1X H1X1 . . 109.5 ?
    S1X C1X H1X2 . . 109.5 ?
    H1X1 C1X H1X2 . . 109.5 ?
    S1X C1X H1X3 . . 109.5 ?
    H1X1 C1X H1X3 . . 109.5 ?
    H1X2 C1X H1X3 . . 109.5 ?
    S1X C2X H2X1 . . 109.5 ?
    S1X C2X H2X2 . . 109.5 ?
    H2X1 C2X H2X2 . . 109.5 ?
    S1X C2X H2X3 . . 109.5 ?
    H2X1 C2X H2X3 . . 109.5 ?
    H2X2 C2X H2X3 . . 109.5 ?
    C2S O1S C3S . . 107.2(3) ?
    C2S C1S H1S1 . . 109.5 ?
    C2S C1S H1S2 . . 109.5 ?
    H1S1 C1S H1S2 . . 109.5 ?
    C2S C1S H1S3 . . 109.5 ?
    H1S1 C1S H1S3 . . 109.5 ?
    H1S2 C1S H1S3 . . 109.5 ?
    O1S C2S C1S . . 109.5(3) ?
    O1S C2S H2S1 . . 109.8 ?
    C1S C2S H2S1 . . 109.8 ?
    O1S C2S H2S2 . . 109.8 ?
    C1S C2S H2S2 . . 109.8 ?
    H2S1 C2S H2S2 . . 108.2 ?
    O1S C3S C4S . . 105.0(3) ?
    O1S C3S H3S1 . . 110.8 ?
    C4S C3S H3S1 . . 110.8 ?
    O1S C3S H3S2 . . 110.8 ?
    C4S C3S H3S2 . . 110.8 ?
    H3S1 C3S H3S2 . . 108.8 ?
    C3S C4S H4S1 . . 109.5 ?
    C3S C4S H4S2 . . 109.5 ?
    H4S1 C4S H4S2 . . 109.5 ?
    C3S C4S H4S3 . . 109.5 ?
    H4S1 C4S H4S3 . . 109.5 ?
    H4S2 C4S H4S3 . . 109.5 ?
    O1T S1T C1T . . 110.9(7) ?
    O1T S1T C2T . . 105.4(6) ?
    C1T S1T C2T . . 99.1(8) ?
    S1T C1T H1T1 . . 109.5 ?
    S1T C1T H1T2 . . 109.5 ?
    H1T1 C1T H1T2 . . 109.5 ?
    S1T C1T H1T3 . . 109.5 ?
    H1T1 C1T H1T3 . . 109.5 ?
    H1T2 C1T H1T3 . . 109.5 ?
    S1T C2T H2T1 . . 109.5 ?
    S1T C2T H2T2 . . 109.5 ?
    H2T1 C2T H2T2 . . 109.5 ?
    S1T C2T H2T3 . . 109.5 ?
    H2T1 C2T H2T3 . . 109.5 ?
    H2T2 C2T H2T3 . . 109.5 ?
    O1U S1U C2U . . 105.3(6) ?
    O1U S1U C1U . . 106.0(6) ?
    C2U S1U C1U . . 106.4(8) ?
    S1U C1U H1U1 . . 109.5 ?
    S1U C1U H1U2 . . 109.5 ?
    H1U1 C1U H1U2 . . 109.5 ?
    S1U C1U H1U3 . . 109.5 ?
    H1U1 C1U H1U3 . . 109.5 ?
    H1U2 C1U H1U3 . . 109.5 ?
    S1U C2U H2U1 . . 109.5 ?
    S1U C2U H2U2 . . 109.5 ?
    H2U1 C2U H2U2 . . 109.5 ?
    S1U C2U H2U3 . . 109.5 ?
    H2U1 C2U H2U3 . . 109.5 ?
    H2U2 C2U H2U3 . . 109.5 ?

loop_
    _geom_torsion_atom_site_label_1
    _geom_torsion_atom_site_label_2
    _geom_torsion_atom_site_label_3
    _geom_torsion_atom_site_label_4
    _geom_torsion_site_symmetry_1
    _geom_torsion_site_symmetry_2
    _geom_torsion_site_symmetry_3
    _geom_torsion_site_symmetry_4
    _geom_torsion
    _geom_torsion_publ_flag
    O2 N1 C1 C6 . . . . -16.3(3) ?
    O1 N1 C1 C6 . . . . 164.74(18) ?
    O2 N1 C1 C2 . . . . 163.27(18) ?
    O1 N1 C1 C2 . . . . -15.7(3) ?
    C6 C1 C2 C3 . . . . 1.8(3) ?
    N1 C1 C2 C3 . . . . -177.76(17) ?
    C1 C2 C3 C4 . . . . -1.3(3) ?
    C2 C3 C4 C5 . . . . -0.4(3) ?
    C2 C3 C4 N2 . . . . 178.00(18) ?
    C7 N2 C4 C3 . . . . 158.47(19) ?
    C7 N2 C4 C5 . . . . -23.2(3) ?
    C3 C4 C5 C6 . . . . 1.7(3) ?
    N2 C4 C5 C6 . . . . -176.67(19) ?
    C2 C1 C6 C5 . . . . -0.6(3) ?
    N1 C1 C6 C5 . . . . 178.95(18) ?
    C4 C5 C6 C1 . . . . -1.1(3) ?
    C8 N3 C7 O3 . . . . -21.2(3) ?
    C8 N3 C7 N2 . . . . 158.16(19) ?
    C4 N2 C7 O3 . . . . 2.9(3) ?
    C4 N2 C7 N3 . . . . -176.43(18) ?
    C7 N3 C8 C13 . . . . 18.8(3) ?
    C7 N3 C8 C9 . . . . -161.12(19) ?
    C13 C8 C9 C10 . . . . 0.4(3) ?
    N3 C8 C9 C10 . . . . -179.72(19) ?
    C8 C9 C10 C11 . . . . 0.2(3) ?
    C9 C10 C11 C12 . . . . -0.4(3) ?
    C10 C11 C12 C13 . . . . 0.1(3) ?
    C10 C11 C12 C14 . . . . -175.48(19) ?
    C11 C12 C13 C8 . . . . 0.5(3) ?
    C14 C12 C13 C8 . . . . 176.18(17) ?
    C9 C8 C13 C12 . . . . -0.7(3) ?
    N3 C8 C13 C12 . . . . 179.40(18) ?
    C15 N4 C14 O4 . . . . 171.37(17) ?
    C26 N4 C14 O4 . . . . 0.4(3) ?
    C15 N4 C14 C12 . . . . -9.0(3) ?
    C26 N4 C14 C12 . . . . -179.93(16) ?
    C13 C12 C14 O4 . . . . -68.5(2) ?
    C11 C12 C14 O4 . . . . 107.2(2) ?
    C13 C12 C14 N4 . . . . 111.8(2) ?
    C11 C12 C14 N4 . . . . -72.5(2) ?
    C14 N4 C15 C16 . . . . -94.7(2) ?
    C26 N4 C15 C16 . . . . 76.3(2) ?
    C17 O5 C16 C15 . . . . -176.58(15) ?
    Na1 O5 C16 C15 . . . . -29.1(2) ?
    N4 C15 C16 O5 . . . . -77.7(2) ?
    C16 O5 C17 C18 . . . . -179.80(16) ?
    Na1 O5 C17 C18 . . . . 28.89(19) ?
    C19 O6 C18 C17 . . . . 175.81(16) ?
    Na1 O6 C18 C17 . . . . 60.73(16) ?
    O5 C17 C18 O6 . . . . -60.9(2) ?
    C18 O6 C19 C20 . . . . -176.67(16) ?
    Na1 O6 C19 C20 . . . . -60.94(17) ?
    C21 O7 C20 C19 . . . . 159.49(17) ?
    Na1 O7 C20 C19 . . . . -16.0(2) ?
    O6 C19 C20 O7 . . . . 51.7(2) ?
    C20 O7 C21 C22 . . . . 165.69(17) ?
    Na1 O7 C21 C22 . . . . -19.0(2) ?
    C23 O8 C22 C21 . . . . -175.91(16) ?
    Na1 O8 C22 C21 . . . . -57.41(17) ?
    O7 C21 C22 O8 . . . . 50.0(2) ?
    C22 O8 C23 C24 . . . . -179.48(15) ?
    Na1 O8 C23 C24 . . . . 60.77(15) ?
    C25 O9 C24 C23 . . . . 175.11(15) ?
    Na1 O9 C24 C23 . . . . 33.06(18) ?
    O8 C23 C24 O9 . . . . -64.12(19) ?
    C24 O9 C25 C26 . . . . -174.84(15) ?
    Na1 O9 C25 C26 . . . . -35.91(19) ?
    C14 N4 C26 C25 . . . . -105.15(19) ?
    C15 N4 C26 C25 . . . . 83.3(2) ?
    O9 C25 C26 N4 . . . . -75.2(2) ?
    C2A S1A O1A Na1 . . . . -53.79(12) ?
    C1A S1A O1A Na1 . . . . -156.67(11) ?
    C1B S1B O1B Na1 . . . . 67.5(3) ?
    C2B S1B O1B Na1 . . . . -37.9(4) ?
    C2X S1X O1X Na1 . . . . -57.0(4) ?
    C1X S1X O1X Na1 . . . . 43.7(4) ?
    C3S O1S C2S C1S . . . . -167.9(3) ?
    C2S O1S C3S C4S . . . . -174.8(3) ?

loop_
    _geom_hbond_atom_site_label_D
    _geom_hbond_atom_site_label_H
    _geom_hbond_atom_site_label_A
    _geom_hbond_site_symmetry_A
    _geom_hbond_distance_DH
    _geom_hbond_distance_HA
    _geom_hbond_distance_DA
    _geom_hbond_angle_DHA
    _geom_hbond_publ_flag
    N2 H2N Br1 . 0.84(2) 2.55(2) 3.3548(18) 163.4(19) ?
    N3 H3N Br1 . 0.81(2) 2.57(2) 3.3628(18) 166.(2) ?

_shelx_res_file                         
;
3033_JRO created by SHELXL-2014/7


TITL 3033_JRO in P-1
CELL  0.71073  12.7282  13.6326  14.5482  106.806  113.890  102.082
ZERR    2.000   0.0010   0.0011   0.0012    0.002    0.002    0.002
LATT 1
SFAC C  H  N  O  Br S  Na
UNIT 66.73  109.46  8  24  2  4.63  2
L.S. 20
BOND $H
HTAB
HTAB N2 Br1
HTAB N3 Br1
CONF
OMIT -4 50.1
ACTA 50.1
FMAP 2
PLAN 20
eadp o1b o1x
exyz o1b o1x
eadp s1b s1x
exyz s1b s1x
DFIX 1.7 0.02 S1B C1X S1B C2X
SIMU 0.005 0.005 1 C2B C2X
SIMU 0.005 0.005 1 C1B C1X

SIZE 0.159 0.301 0.322

TEMP -173.130
WGHT    0.028300    1.791300
FVAR       0.36707   0.53567   0.68257
MOLE 1
BR1   5    0.014957    0.791890   -0.085063    11.00000    0.02505    0.02480 =
         0.01926    0.01070    0.00755    0.01016
MOLE 2
NA1   7    0.585463    0.273616    0.329618    11.00000    0.01919    0.02017 =
         0.01965    0.00975    0.01106    0.00921
MOLE 3
O1    4    0.026949    1.255862    0.436722    11.00000    0.03140    0.02446 =
         0.03312    0.00716    0.01140    0.01695
O2    4    0.034040    1.163248    0.535530    11.00000    0.04971    0.04665 =
         0.03615    0.01765    0.03099    0.02886
O3    4    0.283413    0.822685    0.306907    11.00000    0.03015    0.03085 =
         0.01898    0.01377    0.01423    0.01927
O4    4    0.669086    0.746118    0.364598    11.00000    0.03304    0.01925 =
         0.02514    0.00836    0.00963    0.00855
O5    4    0.437454    0.372826    0.322304    11.00000    0.01868    0.02766 =
         0.02369    0.01536    0.01307    0.01247
O6    4    0.431636    0.195814    0.381380    11.00000    0.02327    0.02787 =
         0.02247    0.01479    0.01351    0.01264
O7    4    0.591744    0.108355    0.354825    11.00000    0.03343    0.02443 =
         0.03051    0.01743    0.02185    0.01707
O8    4    0.748176    0.205042    0.304143    11.00000    0.02464    0.02079 =
         0.01790    0.00763    0.01211    0.01018
O9    4    0.732150    0.405794    0.303556    11.00000    0.01650    0.01977 =
         0.02397    0.00862    0.01119    0.00774
N1    3    0.043633    1.178770    0.459980    11.00000    0.01898    0.02520 =
         0.02448    0.00437    0.00895    0.00960
N2    3    0.144476    0.873437    0.189665    11.00000    0.03028    0.02893 =
         0.01554    0.01194    0.01272    0.01845
H2N   2    0.109979    0.866221    0.124222    11.00000    0.02072
N3    3    0.220806    0.753077    0.121675    11.00000    0.02857    0.03033 =
         0.01601    0.01118    0.01023    0.01884
H3N   2    0.171696    0.752433    0.064142    11.00000    0.01976
N4    3    0.585867    0.559305    0.290760    11.00000    0.01970    0.01895 =
         0.02134    0.01026    0.01066    0.00921
C1    1    0.074295    1.100685    0.392700    11.00000    0.01678    0.01917 =
         0.02281    0.00455    0.00994    0.00643
C2    1    0.053765    1.100100    0.291806    11.00000    0.01897    0.02196 =
         0.02714    0.01275    0.01099    0.00957
AFIX  43
H2    2    0.023156    1.151215    0.267887    11.00000   -1.20000
AFIX   0
C3    1    0.078739    1.023545    0.226507    11.00000    0.02069    0.02357 =
         0.01990    0.01141    0.00956    0.00922
AFIX  43
H3    2    0.063631    1.020850    0.156128    11.00000   -1.20000
AFIX   0
C4    1    0.125860    0.950219    0.262765    11.00000    0.01968    0.02096 =
         0.02070    0.00907    0.01138    0.00916
C5    1    0.148807    0.954764    0.366399    11.00000    0.03506    0.02672 =
         0.02323    0.01539    0.01628    0.01946
AFIX  43
H5    2    0.183013    0.906248    0.392449    11.00000   -1.20000
AFIX   0
C6    1    0.121799    1.029732    0.430984    11.00000    0.03051    0.02957 =
         0.01990    0.01197    0.01384    0.01530
AFIX  43
H6    2    0.135800    1.032418    0.501117    11.00000   -1.20000
AFIX   0
C7    1    0.221690    0.816606    0.214612    11.00000    0.02221    0.01965 =
         0.01960    0.00990    0.01199    0.00975
C8    1    0.311963    0.712305    0.117044    11.00000    0.02427    0.01687 =
         0.02113    0.00954    0.01316    0.01045
C9    1    0.309258    0.679523    0.015683    11.00000    0.03324    0.02465 =
         0.01888    0.01291    0.01379    0.01564
AFIX  43
H9    2    0.248185    0.685975   -0.044617    11.00000   -1.20000
AFIX   0
C10   1    0.394250    0.637927    0.002261    11.00000    0.04032    0.03386 =
         0.02283    0.01498    0.02209    0.02041
AFIX  43
H10   2    0.391631    0.616088   -0.067086    11.00000   -1.20000
AFIX   0
C11   1    0.483418    0.627763    0.089179    11.00000    0.03336    0.02853 =
         0.02748    0.01399    0.02109    0.01891
AFIX  43
H11   2    0.541743    0.598583    0.079775    11.00000   -1.20000
AFIX   0
C12   1    0.486864    0.660693    0.190525    11.00000    0.02495    0.01512 =
         0.02212    0.00959    0.01380    0.00838
C13   1    0.402069    0.703299    0.205223    11.00000    0.02647    0.01687 =
         0.01778    0.00860    0.01310    0.00920
AFIX  43
H13   2    0.405533    0.726123    0.274920    11.00000   -1.20000
AFIX   0
C14   1    0.588058    0.658720    0.289283    11.00000    0.02320    0.01991 =
         0.02253    0.01005    0.01620    0.01119
C15   1    0.481740    0.454997    0.209570    11.00000    0.02135    0.01850 =
         0.02019    0.00927    0.00919    0.00922
AFIX  23
H15A  2    0.514706    0.396312    0.194007    11.00000   -1.20000
H15B  2    0.437597    0.462404    0.139681    11.00000   -1.20000
AFIX   0
C16   1    0.389939    0.419308    0.245723    11.00000    0.02010    0.02128 =
         0.02474    0.01166    0.00921    0.01096
AFIX  23
H16A  2    0.373577    0.483787    0.280832    11.00000   -1.20000
H16B  2    0.310752    0.363984    0.180319    11.00000   -1.20000
AFIX   0
C17   1    0.349114    0.332523    0.352688    11.00000    0.02168    0.03049 =
         0.02625    0.01373    0.01639    0.01359
AFIX  23
H17A  2    0.272520    0.274926    0.286106    11.00000   -1.20000
H17B  2    0.327595    0.393536    0.386818    11.00000   -1.20000
AFIX   0
C18   1    0.404038    0.285249    0.433183    11.00000    0.02529    0.03166 =
         0.02520    0.01429    0.01797    0.01326
AFIX  23
H18A  2    0.480653    0.342858    0.499734    11.00000   -1.20000
H18B  2    0.344784    0.258579    0.456512    11.00000   -1.20000
AFIX   0
C19   1    0.492645    0.153587    0.458467    11.00000    0.02721    0.03427 =
         0.02656    0.02191    0.01644    0.01365
AFIX  23
H19A  2    0.437070    0.123124    0.483567    11.00000   -1.20000
H19B  2    0.568170    0.213656    0.523978    11.00000   -1.20000
AFIX   0
C20   1    0.526434    0.064806    0.402654    11.00000    0.03255    0.02774 =
         0.03427    0.02086    0.01890    0.01154
AFIX  23
H20A  2    0.579222    0.041748    0.457162    11.00000   -1.20000
H20B  2    0.450777   -0.000401    0.344515    11.00000   -1.20000
AFIX   0
C21   1    0.665760    0.051219    0.332415    11.00000    0.03261    0.02344 =
         0.03043    0.01332    0.01580    0.01725
AFIX  23
H21A  2    0.618810   -0.029506    0.296136    11.00000   -1.20000
H21B  2    0.741065    0.068784    0.402087    11.00000   -1.20000
AFIX   0
C22   1    0.700561    0.087909    0.257233    11.00000    0.02822    0.02193 =
         0.02515    0.00722    0.01368    0.01423
AFIX  23
H22A  2    0.763902    0.060164    0.249724    11.00000   -1.20000
H22B  2    0.626958    0.058321    0.182823    11.00000   -1.20000
AFIX   0
C23   1    0.775901    0.247835    0.234675    11.00000    0.02290    0.02864 =
         0.02017    0.01044    0.01425    0.01351
AFIX  23
H23A  2    0.700095    0.221908    0.162523    11.00000   -1.20000
H23B  2    0.837868    0.222485    0.221201    11.00000   -1.20000
AFIX   0
C24   1    0.826105    0.370982    0.292498    11.00000    0.01735    0.02983 =
         0.02233    0.01228    0.01295    0.01074
AFIX  23
H24A  2    0.898836    0.396183    0.366517    11.00000   -1.20000
H24B  2    0.852895    0.403749    0.249408    11.00000   -1.20000
AFIX   0
C25   1    0.780629    0.522712    0.366917    11.00000    0.01905    0.01974 =
         0.02541    0.01100    0.01015    0.00672
AFIX  23
H25A  2    0.805449    0.561160    0.326481    11.00000   -1.20000
H25B  2    0.855009    0.543566    0.438554    11.00000   -1.20000
AFIX   0
C26   1    0.684682    0.557798    0.387316    11.00000    0.02090    0.02002 =
         0.02030    0.00932    0.00884    0.00884
AFIX  23
H26A  2    0.646865    0.506967    0.411771    11.00000   -1.20000
H26B  2    0.726377    0.632659    0.448434    11.00000   -1.20000
AFIX   0
MOLE 4
S1A   6    0.841306    0.437491    0.597285    11.00000    0.01978    0.02565 =
         0.02564    0.01367    0.01060    0.00858
O1A   4    0.703796    0.398152    0.523317    11.00000    0.02027    0.02732 =
         0.02230    0.01065    0.00826    0.01156
C1A   1    0.868051    0.477753    0.735388    11.00000    0.02923    0.03385 =
         0.02240    0.00265    0.00817    0.01652
AFIX 137
H1A1  2    0.853421    0.546239    0.758258    11.00000   -1.50000
H1A2  2    0.953853    0.489771    0.785243    11.00000   -1.50000
H1A3  2    0.811568    0.419361    0.738513    11.00000   -1.50000
AFIX   0
C2A   1    0.877297    0.317134    0.585273    11.00000    0.03058    0.03590 =
         0.02350    0.00882    0.01263    0.02137
AFIX 137
H2A1  2    0.824676    0.267569    0.599942    11.00000   -1.50000
H2A2  2    0.964487    0.337920    0.638983    11.00000   -1.50000
H2A3  2    0.862612    0.279415    0.510258    11.00000   -1.50000
AFIX   0
PART 1
MOLE 5
S1B   6    0.360066    0.090302    0.042117    21.00000    0.02628    0.02533 =
         0.01963    0.00704    0.00869    0.00652
O1B   4    0.475417    0.185797    0.134179    21.00000    0.02254    0.02547 =
         0.02310    0.00928    0.00839    0.00416
C1B   1    0.231301    0.118328    0.038932    21.00000    0.02443    0.03477 =
         0.03072    0.00812    0.00863    0.01210
AFIX 137
H1B1  2    0.241589    0.142501    0.113414    21.00000   -1.50000
H1B2  2    0.156568    0.051398   -0.011691    21.00000   -1.50000
H1B3  2    0.223432    0.176823    0.013284    21.00000   -1.50000
AFIX   0
C2B   1    0.347403   -0.018567    0.089521    21.00000    0.03031    0.03559 =
         0.05237    0.02943   -0.00113   -0.00481
AFIX 137
H2B1  2    0.414021   -0.045884    0.094620    21.00000   -1.50000
H2B2  2    0.267089   -0.079201    0.037025    21.00000   -1.50000
H2B3  2    0.354253    0.010529    0.162546    21.00000   -1.50000
AFIX   0
PART 2
S1X   6    0.360066    0.090302    0.042117   -21.00000    0.02628    0.02533 =
         0.01963    0.00704    0.00869    0.00652
O1X   4    0.475417    0.185797    0.134179   -21.00000    0.02254    0.02547 =
         0.02310    0.00928    0.00839    0.00416
C1X   1    0.243442    0.100046    0.082777   -21.00000    0.02385    0.03000 =
         0.04613    0.00180    0.01163    0.00974
AFIX 137
H1X1  2    0.274573    0.105393    0.158371   -21.00000   -1.50000
H1X2  2    0.167592    0.034125    0.032090   -21.00000   -1.50000
H1X3  2    0.225428    0.165862    0.079739   -21.00000   -1.50000
AFIX   0
C2X   1    0.363711   -0.029033    0.057465   -21.00000    0.02910    0.03328 =
         0.03694    0.01375    0.00924    0.00524
AFIX 137
H2X1  2    0.422191   -0.052154    0.037346   -21.00000   -1.50000
H2X2  2    0.280889   -0.087072    0.009180   -21.00000   -1.50000
H2X3  2    0.390139   -0.016174    0.134652   -21.00000   -1.50000
AFIX   0
PART 0

MOLE 6
part 1
O1S   4    0.182087    0.302575   -0.100661    31.00000    0.03494    0.03610 =
         0.02907    0.01399    0.01412    0.01735
C1S   1    0.222785    0.163017   -0.207327    31.00000    0.04805    0.03436 =
         0.05098    0.02251    0.03187    0.01802
AFIX 137
H1S1  2    0.309321    0.193220   -0.148222    31.00000   -1.50000
H1S2  2    0.217752    0.129829   -0.279131    31.00000   -1.50000
H1S3  2    0.173464    0.106564   -0.196430    31.00000   -1.50000
AFIX   0
C2S   1    0.173557    0.253932   -0.204569    31.00000    0.04148    0.03371 =
         0.02152    0.01440    0.01196    0.00778
AFIX  23
H2S1  2    0.221952    0.310399   -0.217165    31.00000   -1.20000
H2S2  2    0.086083    0.223801   -0.264084    31.00000   -1.20000
AFIX   0

C3S   1    0.109885    0.372471   -0.110163    31.00000    0.05051    0.02795 =
         0.03546    0.02370    0.03883    0.02926
AFIX  23
H3S1  2    0.020852    0.327541   -0.162531    31.00000   -1.20000
H3S2  2    0.138063    0.426626   -0.136295    31.00000   -1.20000
AFIX   0
C4S   1    0.132481    0.431652    0.007802    31.00000    0.03511    0.02716 =
         0.02258    0.01274    0.01563    0.00980
AFIX 137
H4S1  2    0.103648    0.376724    0.031953    31.00000   -1.50000
H4S2  2    0.086945    0.481398    0.007817    31.00000   -1.50000
H4S3  2    0.221202    0.474419    0.058553    31.00000   -1.50000
AFIX   0

exyz o1t o1u
eadp o1t o1u
exyz c1t c1u
eadp c1t c1u
exyz c2t c2u
eadp c2t c2u

dfix 1.7 0.02 s1t c1t s1t c2t
dfix 1.7 0.02 s1u c1u s1u c2u
simu 0.005 0.005 4 c1t c2t

part 2
S1T   6    0.203715    0.388962   -0.103504   -30.50000    0.05130
O1T   4    0.147844    0.425013   -0.185260   -30.50000    0.03985
C1T   1    0.165299    0.249633   -0.159728   -30.50000    0.08744
AFIX  33
H1T1  2    0.205380    0.226378   -0.101077   -30.50000   -1.50000
H1T2  2    0.075243    0.212325   -0.196635   -30.50000   -1.50000
H1T3  2    0.193186    0.230083   -0.213802   -30.50000   -1.50000
AFIX   0
C2T   1    0.122515    0.395681   -0.032752   -30.50000    0.07282
AFIX  33
H2T1  2    0.157312    0.371299    0.026173   -30.50000   -1.50000
H2T2  2    0.128866    0.471934   -0.000242   -30.50000   -1.50000
H2T3  2    0.035291    0.347622   -0.084040   -30.50000   -1.50000
AFIX   0
part 3
S1U   6    0.088345    0.334444   -0.158307   -30.50000    0.02700
O1U   4    0.147844    0.425013   -0.185260   -30.50000    0.03985
C1U   1    0.165299    0.249633   -0.159728   -30.50000    0.08744
AFIX  33
H1U1  2    0.131063    0.190086   -0.142989   -30.50000   -1.50000
H1U2  2    0.157116    0.218052   -0.233076   -30.50000   -1.50000
H1U3  2    0.253005    0.290853   -0.103957   -30.50000   -1.50000
AFIX   0
C2U   1    0.122515    0.395681   -0.032752   -30.50000    0.07282
AFIX  33
H2U1  2    0.087161    0.342294   -0.010199   -30.50000   -1.50000
H2U2  2    0.212753    0.428386    0.014849   -30.50000   -1.50000
H2U3  2    0.088620    0.453979   -0.025782   -30.50000   -1.50000
part 0
AFIX   0
HKLF 4

REM  3033_JRO in P-1
REM R1 =  0.0286 for    6531 Fo > 4sig(Fo)  and  0.0343 for all    7246 data
REM    543 parameters refined using     19 restraints

END

WGHT      0.0283      1.7913

REM Instructions for potential hydrogen bonds
HTAB N2 Br1
HTAB N3 Br1
EQIV $1 -x, -y+2, -z
HTAB C2 Br1_$1
HTAB C5 O3
HTAB C13 O3
HTAB C15 O9
HTAB C15 O1B
HTAB C18 O1A
EQIV $2 x, y-1, z
HTAB C20 O3_$2
HTAB C23 O1B
EQIV $3 -x+1, -y+1, -z
HTAB C25 O1T_$3
EQIV $4 -x+1, -y+2, -z+1
HTAB C25 O1_$4
HTAB C26 O5
HTAB C26 O1A
EQIV $5 x+1, y, z+1
HTAB C1A Br1_$5
EQIV $6 -x+1, -y+1, -z+1
HTAB C2A O3_$6
HTAB C2A O1T_$5
HTAB C2A S1U_$5
HTAB C2A O8
HTAB C2B Br1_$2
HTAB C1X Br1_$2
HTAB C2X Br1_$2
EQIV $7 x, y-1, z-1
HTAB C2S O2_$7
EQIV $8 -x, -y+1, -z
HTAB C4S Br1_$8
HTAB C2U Br1_$8

REM Highest difference peak  0.736,  deepest hole -0.374,  1-sigma level  0.051
Q1    1   0.1086  0.2852 -0.2000  11.00000  0.05    0.74
Q2    1   0.1789  0.3811 -0.1933  11.00000  0.05    0.61
Q3    1   0.1326  0.4628 -0.1670  11.00000  0.05    0.44
Q4    1   0.2218  0.3576 -0.1263  11.00000  0.05    0.34
Q5    1   0.8650  0.3739  0.5905  11.00000  0.05    0.33
Q6    1   0.1755  0.4189 -0.0843  11.00000  0.05    0.32
Q7    1   0.5412  0.6627  0.2371  11.00000  0.05    0.31
Q8    1  -0.0428  0.7728 -0.0582  11.00000  0.05    0.28
Q9    1   0.6293  0.5596  0.3315  11.00000  0.05    0.28
Q10   1   0.0929  0.7869 -0.0294  11.00000  0.05    0.27
Q11   1   0.1217  1.0858  0.4183  11.00000  0.05    0.26
Q12   1   0.1627  0.2367 -0.0893  11.00000  0.05    0.26
Q13   1   0.3660  0.0377  0.0732  11.00000  0.05    0.25
Q14   1   0.0865  0.9762  0.2418  11.00000  0.05    0.25
Q15   1   0.1000  0.8528 -0.0332  11.00000  0.05    0.25
Q16   1   0.3656  0.7150  0.1620  11.00000  0.05    0.25
Q17   1   0.7589  0.2230  0.2669  11.00000  0.05    0.25
Q18   1   0.7798  0.3949  0.2997  11.00000  0.05    0.24
Q19   1   0.5411  0.5141  0.2644  11.00000  0.05    0.24
Q20   1   0.1238  0.3324 -0.1040  11.00000  0.05    0.24
;
_shelx_res_checksum                     68258
