# Supplementary material for: The Effect of Substitution Pattern on Binding Ability in Regioisomeric Ion Pair Receptors Based on an Aminobenzoic Platform
Source: Molecules. 2019 Aug 18;24(16):2990. doi: 10.3390/molecules24162990 (PMC6720599; doi:10.3390/molecules24162990)
Supplement: Supplementary file 1 [file molecules-24-02990-s001.zip › complex_3_NaBr.cif]

data_complex_3_NaBr
_chemical_name_systematic               ?
_chemical_name_common                   ?
_chemical_formula_moiety                ?
_chemical_formula_sum                   'C27 H38 Br N4 Na O10'
_chemical_formula_iupac                 ?
_chemical_formula_weight                681.51

_chemical_melting_point                 ?

_space_group_crystal_system             monoclinic
_space_group_name_H-M_alt               'P 1 21/n 1'
_space_group_name_Hall                  '-P 2yn'
loop_
    _space_group_symop_operation_xyz
    'x, y, z'
    '-x+1/2, y+1/2, -z+1/2'
    '-x, -y, -z'
    'x-1/2, -y-1/2, z-1/2'

_cell_length_a                          15.488(2)
_cell_length_b                          14.836(2)
_cell_length_c                          55.956(9)
_cell_angle_alpha                       90
_cell_angle_beta                        96.5751(19)
_cell_angle_gamma                       90
_cell_volume                            12773.(3)
_cell_formula_units_Z                   16
_cell_measurement_reflns_used           9746
_cell_measurement_theta_min             2.9317
_cell_measurement_theta_max             25.3885
_cell_measurement_temperature           100.(2)

_exptl_crystal_description              prism
_exptl_crystal_colour                   colourless
_exptl_crystal_size_max                 0.375
_exptl_crystal_size_mid                 0.174
_exptl_crystal_size_min                 0.094
_exptl_crystal_density_diffrn           1.418
_exptl_crystal_density_meas             ?
_exptl_crystal_density_method           'not measured'
_exptl_crystal_F_000                    5664

_exptl_absorpt_coefficient_mu           1.360
_exptl_absorpt_correction_type          multi-scan
_exptl_absorpt_process_details          'SADABS V2012/1 (Bruker AXS Inc.)'
_exptl_absorpt_correction_T_min         0.73
_exptl_absorpt_correction_T_max         0.88

_exptl_special_details                  
;
; 

_diffrn_ambient_temperature             100.(2)

_diffrn_source                          'fine focus sealed tube'
_diffrn_source_type                     ?

_diffrn_radiation_type                  MoK\a
_diffrn_radiation_wavelength            0.71073
_diffrn_radiation_monochromator         TRIUMPH

_diffrn_measurement_device_type         'Bruker D8 VENTURE'
_diffrn_measurement_method              'omega scans'

_diffrn_detector_area_resol_mean        10.4167

_diffrn_reflns_number                   212011
_diffrn_reflns_av_R_equivalents         0.0787
_diffrn_reflns_av_unetI/netI            0.0405
_diffrn_reflns_theta_min                2.88
_diffrn_reflns_theta_max                25.05
_diffrn_reflns_theta_full               25.05
_diffrn_measured_fraction_theta_max     0.998
_diffrn_measured_fraction_theta_full    0.998
_diffrn_reflns_limit_h_min              -18
_diffrn_reflns_limit_h_max              18
_diffrn_reflns_limit_k_min              -17
_diffrn_reflns_limit_k_max              17
_diffrn_reflns_limit_l_min              -66
_diffrn_reflns_limit_l_max              66

_refine_special_details                 
;
;

_reflns_number_total                    22597
_reflns_number_gt                       17759
_reflns_threshold_expression            'I > 2\s(I)'

_refine_ls_structure_factor_coef        Fsqd
_refine_ls_matrix_type                  full
_refine_ls_R_factor_all                 0.0886
_refine_ls_R_factor_gt                  0.0680
_refine_ls_wR_factor_gt                 0.1343
_refine_ls_wR_factor_ref                0.1408
_refine_ls_goodness_of_fit_ref          1.346
_refine_ls_restrained_S_all             1.346
_refine_ls_number_reflns                22597
_refine_ls_number_parameters            1593
_refine_ls_number_restraints            36
_refine_ls_hydrogen_treatment           mixed
_refine_ls_weighting_scheme             calc
_refine_ls_weighting_details            
    'w=1/[\s^2^(Fo^2^)+58.0972P] where P=(Fo^2^+2Fc^2^)/3'

_atom_sites_solution_hydrogens          mixed
_atom_sites_solution_primary            ?
_atom_sites_solution_secondary          ?

_refine_ls_shift/su_max                 0.004
_refine_ls_shift/su_mean                0.000
_refine_diff_density_max                0.997
_refine_diff_density_min                -1.538
_refine_ls_extinction_method            none
_refine_ls_extinction_coef              ?

loop_
    _atom_type_symbol
    _atom_type_description
    _atom_type_scat_dispersion_real
    _atom_type_scat_dispersion_imag
    _atom_type_scat_source
    C C 0.0033 0.0016 'International Tables Vol C Tables 4.2.6.8 and 6.1.1.4'
    H H 0.0000 0.0000 'International Tables Vol C Tables 4.2.6.8 and 6.1.1.4'
    N N 0.0061 0.0033 'International Tables Vol C Tables 4.2.6.8 and 6.1.1.4'
    O O 0.0106 0.0060 'International Tables Vol C Tables 4.2.6.8 and 6.1.1.4'
    Na Na 0.0362 0.0249
     'International Tables Vol C Tables 4.2.6.8 and 6.1.1.4'
    Br Br -0.2901 2.4595
     'International Tables Vol C Tables 4.2.6.8 and 6.1.1.4'

_computing_data_collection              'APEX2 V2013 (Bruker AXS Inc., 2013)'
_computing_cell_refinement              'SAINT V8.34A (Bruker AXS Inc., 2013)'
_computing_data_reduction               'SAINT V8.34A (Bruker AXS Inc., 2013)'
_computing_structure_solution           'SHELXS-97 (Sheldrick, 2008)'
_computing_structure_refinement         'SHELXL-2013 (Sheldrick, 2013)'
_computing_molecular_graphics           ?
_computing_publication_material         'APEX2 V2013 (Bruker AXS Inc., 2013)'

loop_
    _atom_site_type_symbol
    _atom_site_label
    _atom_site_fract_x
    _atom_site_fract_y
    _atom_site_fract_z
    _atom_site_U_iso_or_equiv
    _atom_site_adp_type
    _atom_site_calc_flag
    _atom_site_refinement_flags_adp
    _atom_site_refinement_flags_occupancy
    _atom_site_refinement_flags_posn
    _atom_site_occupancy
    _atom_site_disorder_assembly
    _atom_site_disorder_group
    Br Br1A 0.63080(4) 0.32039(4) 0.85547(2) 0.02170(13) Uani d . . . 1 . .
    Na Na1A 0.49863(13) 0.38459(13) 0.81416(4) 0.0187(4) Uani d . . . 1 . .
    O O1A 0.5675(3) -0.2121(3) 0.53201(7) 0.0438(12) Uani d . . . 1 . .
    O O2A 0.5232(3) -0.3038(3) 0.55809(8) 0.0420(11) Uani d . . . 1 . .
    O O3A 0.6105(3) -0.0345(3) 0.65855(7) 0.0325(10) Uani d . . . 1 . .
    O O4A 0.7789(2) 0.1839(3) 0.76590(7) 0.0339(10) Uani d . . . 1 . .
    O O5A 0.6262(2) 0.4281(2) 0.79068(6) 0.0202(8) Uani d . . . 1 . .
    O O6A 0.5374(2) 0.5458(2) 0.81846(6) 0.0236(9) Uani d . . . 1 . .
    O O7A 0.4257(2) 0.4594(3) 0.84512(7) 0.0241(9) Uani d . . . 1 . .
    O O8A 0.3818(2) 0.2919(2) 0.82750(6) 0.0194(8) Uani d . . . 1 . .
    O O9A 0.4871(2) 0.2253(2) 0.79442(6) 0.0183(8) Uani d . . . 1 . .
    O O10A 0.4008(3) 0.4160(3) 0.77976(8) 0.0348(10) Uani d . . D 1 . .
    H H1MA 0.356(3) 0.369(4) 0.7755(12) 0.06(2) Uiso d . . D 1 . .
    N N1A 0.5540(3) -0.2313(4) 0.55252(9) 0.0329(13) Uani d . . . 1 . .
    N N2A 0.6199(3) 0.0385(3) 0.62258(8) 0.0232(11) Uani d . . D 1 . .
    H H2NA 0.627(4) 0.099(2) 0.6152(9) 0.028 Uiso d U . D 1 . .
    N N3A 0.6300(3) 0.1182(3) 0.65746(8) 0.0216(10) Uani d . . D 1 . .
    H H3NA 0.636(4) 0.169(3) 0.6464(8) 0.026 Uiso d U . D 1 . .
    N N4A 0.6487(3) 0.2475(3) 0.76956(7) 0.0172(10) Uani d . . . 1 . .
    C C1A 0.5745(4) -0.1634(4) 0.57127(10) 0.0233(13) Uani d . . . 1 . .
    C C2A 0.6030(3) -0.0800(4) 0.56491(9) 0.0252(13) Uani d . . . 1 . .
    H H2A 0.6114 -0.0674 0.5487 0.03 Uiso calc U . R 1 . .
    C C3A 0.6191(4) -0.0150(4) 0.58238(10) 0.0271(13) Uani d . . . 1 . .
    H H3A 0.6392 0.0427 0.5781 0.033 Uiso calc U . R 1 . .
    C C4A 0.6063(3) -0.0321(4) 0.60636(9) 0.0203(12) Uani d . . . 1 . .
    C C5A 0.5784(4) -0.1179(4) 0.61231(10) 0.0275(13) Uani d . . . 1 . .
    H H5A 0.5706 -0.1313 0.6285 0.033 Uiso calc U . R 1 . .
    C C6A 0.5618(4) -0.1837(4) 0.59470(10) 0.0276(13) Uani d . . . 1 . .
    H H6A 0.542 -0.2418 0.5987 0.033 Uiso calc U . R 1 . .
    C C7A 0.6190(4) 0.0350(4) 0.64735(9) 0.0210(12) Uani d . . . 1 . .
    C C8A 0.6441(3) 0.1353(3) 0.68256(9) 0.0193(12) Uani d . . . 1 . .
    C C9A 0.6908(3) 0.2116(4) 0.68964(9) 0.0214(12) Uani d . . . 1 . .
    H H9A 0.7116 0.2494 0.6778 0.026 Uiso calc U . R 1 . .
    C C10A 0.7079(4) 0.2341(3) 0.71387(10) 0.0220(12) Uani d . . . 1 . .
    H H10A 0.7407 0.2866 0.7185 0.026 Uiso calc U . R 1 . .
    C C11A 0.6771(3) 0.1796(4) 0.73118(9) 0.0201(12) Uani d . . . 1 . .
    C C12A 0.6304(3) 0.1033(4) 0.72386(9) 0.0225(12) Uani d . . . 1 . .
    H H12A 0.6094 0.0656 0.7356 0.027 Uiso calc U . R 1 . .
    C C13A 0.6131(3) 0.0801(4) 0.69963(9) 0.0214(12) Uani d . . . 1 . .
    H H13A 0.5807 0.0274 0.6949 0.026 Uiso calc U . R 1 . .
    C C14A 0.7043(3) 0.2028(4) 0.75709(9) 0.0200(12) Uani d . . . 1 . .
    C C15A 0.6795(3) 0.2772(4) 0.79422(8) 0.0187(12) Uani d . . . 1 . .
    H H15A 0.7307 0.2406 0.8004 0.022 Uiso calc U . R 1 . .
    H H15B 0.6332 0.266 0.8047 0.022 Uiso calc U . R 1 . .
    C C16A 0.7040(3) 0.3757(3) 0.79574(10) 0.0188(12) Uani d . . . 1 . .
    H H16A 0.7326 0.39 0.812 0.023 Uiso calc U . R 1 . .
    H H16B 0.7451 0.3897 0.7839 0.023 Uiso calc U . R 1 . .
    C C17A 0.6410(4) 0.5236(4) 0.79148(11) 0.0252(13) Uani d . . . 1 . .
    H H17A 0.6011 0.5533 0.7788 0.03 Uiso calc U . R 1 . .
    H H17B 0.7013 0.5363 0.7882 0.03 Uiso calc U . R 1 . .
    C C18A 0.6267(4) 0.5620(4) 0.81570(11) 0.0281(14) Uani d . . . 1 . .
    H H18A 0.665 0.5319 0.8287 0.034 Uiso calc U . R 1 . .
    H H18B 0.6392 0.6275 0.8163 0.034 Uiso calc U . R 1 . .
    C C19A 0.5122(4) 0.5853(4) 0.83978(11) 0.0327(15) Uani d . . . 1 . .
    H H19A 0.5148 0.6518 0.8387 0.039 Uiso calc U . R 1 . .
    H H19B 0.5521 0.5656 0.8539 0.039 Uiso calc U . R 1 . .
    C C20A 0.4227(4) 0.5562(4) 0.84235(11) 0.0303(14) Uani d . . . 1 . .
    H H20A 0.4019 0.5848 0.8566 0.036 Uiso calc U . R 1 . .
    H H20B 0.383 0.5731 0.8279 0.036 Uiso calc U . R 1 . .
    C C21A 0.3442(4) 0.4218(4) 0.84831(10) 0.0242(13) Uani d . . . 1 . .
    H H21A 0.3009 0.4367 0.8345 0.029 Uiso calc U . R 1 . .
    H H21B 0.3233 0.4455 0.8632 0.029 Uiso calc U . R 1 . .
    C C22A 0.3574(4) 0.3214(4) 0.85013(10) 0.0274(14) Uani d U . . 1 . .
    H H22A 0.4038 0.3069 0.8633 0.033 Uiso calc U . R 1 . .
    H H22B 0.3031 0.2913 0.8535 0.033 Uiso calc U . R 1 . .
    C C23A 0.4075(3) 0.2004(4) 0.82806(10) 0.0232(13) Uani d . . . 1 . .
    H H23A 0.3622 0.1627 0.8342 0.028 Uiso calc U . R 1 . .
    H H23B 0.4622 0.1929 0.8389 0.028 Uiso calc U . R 1 . .
    C C24A 0.4206(3) 0.1712(4) 0.80309(9) 0.0192(12) Uani d . . . 1 . .
    H H24A 0.4377 0.1069 0.8032 0.023 Uiso calc U . R 1 . .
    H H24B 0.3656 0.178 0.7923 0.023 Uiso calc U . R 1 . .
    C C25A 0.4912(3) 0.2083(4) 0.76933(9) 0.0212(12) Uani d . . . 1 . .
    H H25A 0.4334 0.2193 0.7603 0.025 Uiso calc U . R 1 . .
    H H25B 0.5068 0.1444 0.767 0.025 Uiso calc U . R 1 . .
    C C26A 0.5580(3) 0.2689(4) 0.75980(9) 0.0164(11) Uani d . . . 1 . .
    H H26A 0.5525 0.2637 0.7421 0.02 Uiso calc U . R 1 . .
    H H26B 0.5454 0.3322 0.7638 0.02 Uiso calc U . R 1 . .
    C C27A 0.3579(5) 0.4981(4) 0.77497(12) 0.0419(17) Uani d . . . 1 . .
    H H27A 0.3052 0.4996 0.7831 0.063 Uiso calc U . R 1 . .
    H H27B 0.3422 0.5046 0.7576 0.063 Uiso calc U . R 1 . .
    H H27C 0.3964 0.5477 0.7809 0.063 Uiso calc U . R 1 . .
    Br Br1B 0.63497(3) 0.29174(4) 1.10820(2) 0.01887(12) Uani d . . . 1 . .
    Na Na1B 0.50160(13) 0.36373(14) 1.06873(3) 0.0190(4) Uani d . . . 1 . .
    O O1B 0.5948(3) -0.1199(3) 0.77409(8) 0.0512(14) Uani d . . . 1 . .
    O O2B 0.5762(3) -0.2275(3) 0.79894(8) 0.0481(13) Uani d . . . 1 . .
    O O3B 0.6573(3) 0.0244(2) 0.90406(6) 0.0257(9) Uani d . . . 1 . .
    O O4B 0.8061(2) 0.2667(3) 1.01197(6) 0.0269(9) Uani d . . . 1 . .
    O O5B 0.6252(2) 0.4333(2) 1.04714(7) 0.0213(8) Uani d . . . 1 . .
    O O6B 0.5173(2) 0.5257(2) 1.07541(6) 0.0217(8) Uani d . . . 1 . .
    O O7B 0.4138(2) 0.4197(2) 1.09984(6) 0.0206(8) Uani d . . . 1 . .
    O O8B 0.3987(2) 0.2493(2) 1.07980(6) 0.0182(8) Uani d . . . 1 . .
    O O9B 0.5112(2) 0.2095(2) 1.04557(6) 0.0188(8) Uani d . . . 1 . .
    O O10B 0.3986(3) 0.3981(3) 1.03603(7) 0.0323(10) Uani d . . D 1 . .
    H H1MB 0.370(4) 0.344(3) 1.0288(11) 0.05(2) Uiso d . . D 1 . .
    N N1B 0.5906(3) -0.1482(4) 0.79464(10) 0.0403(14) Uani d . . . 1 . .
    N N2B 0.6300(3) 0.1058(3) 0.86902(7) 0.0195(10) Uani d . . D 1 . .
    H H2NB 0.629(3) 0.1669(19) 0.8620(9) 0.023 Uiso d U . D 1 . .
    N N3B 0.6557(3) 0.1788(3) 0.90473(7) 0.0161(9) Uani d . . D 1 . .
    H H3NB 0.656(3) 0.232(2) 0.8939(8) 0.019 Uiso d U . D 1 . .
    N N4B 0.6664(3) 0.2702(3) 1.01972(7) 0.0171(10) Uani d . . . 1 . .
    C C1B 0.6016(4) -0.0838(4) 0.81418(10) 0.0255(13) Uani d . . . 1 . .
    C C2B 0.6073(4) 0.0069(4) 0.80914(10) 0.0268(14) Uani d . . . 1 . .
    H H2B 0.6049 0.0272 0.793 0.032 Uiso calc U . R 1 . .
    C C3B 0.6163(3) 0.0675(4) 0.82783(10) 0.0245(13) Uani d . . . 1 . .
    H H3B 0.6198 0.1301 0.8245 0.029 Uiso calc U . R 1 . .
    C C4B 0.6206(3) 0.0386(3) 0.85177(9) 0.0151(11) Uani d U . . 1 . .
    C C5B 0.6151(4) -0.0525(4) 0.85648(10) 0.0280(14) Uani d . . . 1 . .
    H H5B 0.6182 -0.0731 0.8726 0.034 Uiso calc U . R 1 . .
    C C6B 0.6051(4) -0.1145(4) 0.83761(10) 0.0308(14) Uani d . . . 1 . .
    H H6B 0.6007 -0.1771 0.8408 0.037 Uiso calc U . R 1 . .
    C C7B 0.6484(4) 0.0975(3) 0.89373(10) 0.0205(12) Uani d . . . 1 . .
    C C8B 0.6717(3) 0.1942(3) 0.93002(9) 0.0146(11) Uani d . . . 1 . .
    C C9B 0.7066(3) 0.2762(3) 0.93711(9) 0.0157(11) Uani d . . . 1 . .
    H H9B 0.7202 0.3184 0.9253 0.019 Uiso calc U . R 1 . .
    C C10B 0.7223(3) 0.2980(3) 0.96126(9) 0.0184(11) Uani d . . . 1 . .
    H H10B 0.7472 0.3546 0.966 0.022 Uiso calc U . R 1 . .
    C C11B 0.7014(3) 0.2367(3) 0.97870(9) 0.0122(10) Uani d . . . 1 . .
    C C12B 0.6659(3) 0.1556(3) 0.97144(9) 0.0177(11) Uani d . . . 1 . .
    H H12B 0.6508 0.1141 0.9832 0.021 Uiso calc U . R 1 . .
    C C13B 0.6512(3) 0.1322(3) 0.94716(9) 0.0155(11) Uani d U . . 1 . .
    H H13B 0.6276 0.0749 0.9424 0.019 Uiso calc U . R 1 . .
    C C14B 0.7274(3) 0.2597(4) 1.00487(9) 0.0189(12) Uani d . . . 1 . .
    C C15B 0.6952(3) 0.2894(4) 1.04523(9) 0.0211(12) Uani d . . . 1 . .
    H H15C 0.7507 0.2575 1.0499 0.025 Uiso calc U . R 1 . .
    H H15D 0.6516 0.2652 1.0552 0.025 Uiso calc U . R 1 . .
    C C16B 0.7079(3) 0.3883(4) 1.05057(10) 0.0236(13) Uani d . . . 1 . .
    H H16C 0.7345 0.3964 1.0674 0.028 Uiso calc U . R 1 . .
    H H16D 0.7474 0.4146 1.0397 0.028 Uiso calc U . R 1 . .
    C C17B 0.6324(4) 0.5275(4) 1.05145(11) 0.0281(14) Uani d . . . 1 . .
    H H17C 0.5948 0.5601 1.0388 0.034 Uiso calc U . R 1 . .
    H H17D 0.6932 0.5467 1.0506 0.034 Uiso calc U . R 1 . .
    C C18B 0.6061(4) 0.5521(4) 1.07592(10) 0.0246(13) Uani d . . . 1 . .
    H H18C 0.6427 0.5197 1.0888 0.03 Uiso calc U . R 1 . .
    H H18D 0.6125 0.6177 1.0788 0.03 Uiso calc U . R 1 . .
    C C19B 0.4752(4) 0.5618(4) 1.09478(10) 0.0236(13) Uani d . . . 1 . .
    H H19C 0.4636 0.6269 1.0922 0.028 Uiso calc U . R 1 . .
    H H19D 0.5126 0.554 1.1102 0.028 Uiso calc U . R 1 . .
    C C20B 0.3914(4) 0.5114(4) 1.09525(10) 0.0226(12) Uani d . . . 1 . .
    H H20C 0.3587 0.5354 1.1081 0.027 Uiso calc U . R 1 . .
    H H20D 0.3548 0.5173 1.0796 0.027 Uiso calc U . R 1 . .
    C C21B 0.3415(3) 0.3626(4) 1.10280(10) 0.0224(12) Uani d . . . 1 . .
    H H21C 0.2949 0.3714 1.0893 0.027 Uiso calc U . R 1 . .
    H H21D 0.3178 0.3769 1.1181 0.027 Uiso calc U . R 1 . .
    C C22B 0.3733(3) 0.2682(4) 1.10313(9) 0.0214(13) Uani d . . . 1 . .
    H H22C 0.4234 0.2608 1.1156 0.026 Uiso calc U . R 1 . .
    H H22D 0.3267 0.2263 1.1067 0.026 Uiso calc U . R 1 . .
    C C23B 0.4349(3) 0.1617(3) 1.07819(9) 0.0178(11) Uani d . . . 1 . .
    H H23C 0.3946 0.1157 1.0834 0.021 Uiso calc U . R 1 . .
    H H23D 0.4907 0.1574 1.0887 0.021 Uiso calc U . R 1 . .
    C C24B 0.4491(3) 0.1464(4) 1.05239(9) 0.0208(12) Uani d . . . 1 . .
    H H24C 0.4704 0.0842 1.0504 0.025 Uiso calc U . R 1 . .
    H H24D 0.3935 0.1536 1.0419 0.025 Uiso calc U . R 1 . .
    C C25B 0.5190(3) 0.2008(4) 1.02034(9) 0.0214(12) Uani d . . . 1 . .
    H H25C 0.4604 0.2012 1.0112 0.026 Uiso calc U . R 1 . .
    H H25D 0.5468 0.1424 1.0174 0.026 Uiso calc U . R 1 . .
    C C26B 0.5723(3) 0.2763(4) 1.01165(9) 0.0184(12) Uani d . . . 1 . .
    H H26C 0.5639 0.2771 0.9938 0.022 Uiso calc U . R 1 . .
    H H26D 0.5502 0.3342 1.0173 0.022 Uiso calc U . R 1 . .
    C C27B 0.3875(5) 0.4733(5) 1.02088(13) 0.052(2) Uani d . . . 1 . .
    H H27D 0.4087 0.5273 1.0298 0.078 Uiso calc U . R 1 . .
    H H27E 0.3257 0.4807 1.0152 0.078 Uiso calc U . R 1 . .
    H H27F 0.4204 0.4647 1.0071 0.078 Uiso calc U . R 1 . .
    Br Br1C 0.13450(3) 0.24558(4) 1.10835(2) 0.02115(13) Uani d . . . 1 . .
    Na Na1C 0.00197(13) 0.16905(14) 1.06946(4) 0.0204(5) Uani d . . . 1 . .
    O O1C 0.1112(4) 0.5738(4) 0.76854(8) 0.0579(15) Uani d . . . 1 . .
    O O2C 0.0857(3) 0.6861(3) 0.79185(9) 0.0484(13) Uani d . . . 1 . .
    O O3C 0.1592(3) 0.4551(2) 0.89963(7) 0.0267(9) Uani d . . . 1 . .
    O O4C 0.3076(2) 0.2576(3) 1.01200(6) 0.0255(9) Uani d . . . 1 . .
    O O5C 0.1293(2) 0.0985(3) 1.05031(7) 0.0251(9) Uani d . . . 1 . .
    O O6C 0.0178(2) 0.0085(3) 1.07769(6) 0.0238(9) Uani d . . . 1 . .
    O O7C -0.0864(2) 0.1187(3) 1.10066(7) 0.0227(8) Uani d . . . 1 . .
    O O8C -0.1014(2) 0.2853(2) 1.07884(6) 0.0193(8) Uani d . . . 1 . .
    O O9C 0.0115(2) 0.3189(3) 1.04445(6) 0.0226(9) Uani d . . . 1 . .
    O O10C -0.0990(3) 0.1304(3) 1.03665(8) 0.0361(11) Uani d . . D 1 . .
    H H1MC -0.134(4) 0.180(4) 1.0286(13) 0.07(3) Uiso d . . D 1 . .
    N N1C 0.1013(3) 0.6064(4) 0.78850(10) 0.0389(14) Uani d . . . 1 . .
    N N2C 0.1303(3) 0.3654(3) 0.86616(7) 0.0197(10) Uani d . . D 1 . .
    H H2NC 0.124(3) 0.3008(16) 0.8626(9) 0.024 Uiso d U . D 1 . .
    N N3C 0.1549(3) 0.3009(3) 0.90299(7) 0.0192(10) Uani d . . D 1 . .
    H H3NC 0.153(3) 0.2405(19) 0.8963(9) 0.023 Uiso d U . D 1 . .
    N N4C 0.1681(3) 0.2527(3) 1.01997(7) 0.0185(10) Uani d . . . 1 . .
    C C1C 0.1106(4) 0.5455(4) 0.80931(11) 0.0284(14) Uani d . . . 1 . .
    C C2C 0.1163(4) 0.4541(4) 0.80525(10) 0.0259(13) Uani d . . . 1 . .
    H H2C 0.1164 0.4316 0.7894 0.031 Uiso calc U . R 1 . .
    C C3C 0.1216(3) 0.3961(4) 0.82453(9) 0.0214(12) Uani d . . . 1 . .
    H H3C 0.1242 0.3328 0.822 0.026 Uiso calc U . R 1 . .
    C C4C 0.1232(3) 0.4309(4) 0.84788(9) 0.0236(13) Uani d . . . 1 . .
    C C5C 0.1172(4) 0.5238(4) 0.85173(11) 0.0277(14) Uani d . . . 1 . .
    H H5C 0.1181 0.5473 0.8676 0.033 Uiso calc U . R 1 . .
    C C6C 0.1100(4) 0.5803(4) 0.83213(12) 0.0368(16) Uani d . . . 1 . .
    H H6C 0.1045 0.6435 0.8343 0.044 Uiso calc U . R 1 . .
    C C7C 0.1492(3) 0.3807(4) 0.89100(9) 0.0202(12) Uani d . . . 1 . .
    C C8C 0.1708(3) 0.2931(3) 0.92837(9) 0.0160(11) Uani d . . . 1 . .
    C C9C 0.2112(4) 0.2162(4) 0.93810(10) 0.0212(12) Uani d . . . 1 . .
    H H9C 0.228 0.1705 0.9276 0.025 Uiso calc U . R 1 . .
    C C10C 0.2279(3) 0.2042(4) 0.96276(9) 0.0207(12) Uani d . . . 1 . .
    H H10C 0.2569 0.1514 0.9691 0.025 Uiso calc U . R 1 . .
    C C11C 0.2020(3) 0.2694(3) 0.97820(9) 0.0121(10) Uani d U . . 1 . .
    C C12C 0.1598(3) 0.3457(4) 0.96839(9) 0.0192(12) Uani d . . . 1 . .
    H H12C 0.1409 0.3899 0.9789 0.023 Uiso calc U . R 1 . .
    C C13C 0.1442(3) 0.3596(3) 0.94382(9) 0.0168(11) Uani d . . . 1 . .
    H H13C 0.1162 0.4129 0.9376 0.02 Uiso calc U . R 1 . .
    C C14C 0.2289(3) 0.2599(4) 1.00479(9) 0.0198(12) Uani d . . . 1 . .
    C C15C 0.1976(3) 0.2420(4) 1.04584(9) 0.0202(12) Uani d . . . 1 . .
    H H15E 0.154 0.2691 1.0553 0.024 Uiso calc U . R 1 . .
    H H15F 0.2529 0.275 1.0498 0.024 Uiso calc U . R 1 . .
    C C16C 0.2110(3) 0.1445(4) 1.05316(10) 0.0222(12) Uani d . . . 1 . .
    H H16E 0.2514 0.1154 1.043 0.027 Uiso calc U . R 1 . .
    H H16F 0.2369 0.141 1.0701 0.027 Uiso calc U . R 1 . .
    C C17C 0.1370(4) 0.0038(4) 1.05557(10) 0.0241(13) Uani d . . . 1 . .
    H H17E 0.1984 -0.0151 1.0556 0.029 Uiso calc U . R 1 . .
    H H17F 0.1015 -0.0309 1.0429 0.029 Uiso calc U . R 1 . .
    C C18C 0.1072(3) -0.0163(4) 1.07956(10) 0.0263(13) Uani d . . . 1 . .
    H H18E 0.1143 -0.0812 1.0834 0.032 Uiso calc U . R 1 . .
    H H18F 0.1412 0.0189 1.0924 0.032 Uiso calc U . R 1 . .
    C C19C -0.0263(4) -0.0258(4) 1.09698(10) 0.0288(14) Uani d . . . 1 . .
    H H19E 0.01 -0.0176 1.1126 0.035 Uiso calc U . R 1 . .
    H H19F -0.0387 -0.0909 1.0946 0.035 Uiso calc U . R 1 . .
    C C20C -0.1096(4) 0.0264(4) 1.09664(11) 0.0286(14) Uani d . . . 1 . .
    H H20E -0.1452 0.0193 1.0809 0.034 Uiso calc U . R 1 . .
    H H20F -0.1435 0.0044 1.1094 0.034 Uiso calc U . R 1 . .
    C C21C -0.1586(3) 0.1763(4) 1.10310(10) 0.0239(13) Uani d . . . 1 . .
    H H21E -0.1822 0.1642 1.1185 0.029 Uiso calc U . R 1 . .
    H H21F -0.2052 0.1659 1.0897 0.029 Uiso calc U . R 1 . .
    C C22C -0.1263(4) 0.2717(4) 1.10253(10) 0.0226(12) Uani d . . . 1 . .
    H H22E -0.1727 0.3145 1.1057 0.027 Uiso calc U . R 1 . .
    H H22F -0.0759 0.2807 1.1149 0.027 Uiso calc U . R 1 . .
    C C23C -0.0649(3) 0.3730(4) 1.07624(9) 0.0208(12) Uani d . . . 1 . .
    H H23E -0.009 0.3785 1.0866 0.025 Uiso calc U . R 1 . .
    H H23F -0.1051 0.42 1.081 0.025 Uiso calc U . R 1 . .
    C C24C -0.0509(3) 0.3845(4) 1.05029(9) 0.0216(12) Uani d . . . 1 . .
    H H24E -0.1064 0.376 1.0399 0.026 Uiso calc U . R 1 . .
    H H24F -0.0292 0.446 1.0476 0.026 Uiso calc U . R 1 . .
    C C25C 0.0203(4) 0.3220(4) 1.01911(9) 0.0248(13) Uani d . . . 1 . .
    H H25E 0.0486 0.3792 1.0152 0.03 Uiso calc U . R 1 . .
    H H25F -0.0379 0.3198 1.0097 0.03 Uiso calc U . R 1 . .
    C C26C 0.0743(3) 0.2430(4) 1.01227(9) 0.0187(12) Uani d . . . 1 . .
    H H26E 0.0532 0.1876 1.0195 0.022 Uiso calc U . R 1 . .
    H H26F 0.0655 0.2356 0.9946 0.022 Uiso calc U . R 1 . .
    C C27C -0.1082(5) 0.0521(5) 1.02215(14) 0.062(2) Uani d . . . 1 . .
    H H27G -0.0834 0.063 1.0071 0.093 Uiso calc U . R 1 . .
    H H27H -0.17 0.0372 1.0186 0.093 Uiso calc U . R 1 . .
    H H27I -0.0777 0.0017 1.0307 0.093 Uiso calc U . R 1 . .
    Br Br1D 0.12802(4) 0.14747(4) 0.85524(2) 0.02248(13) Uani d . . . 1 . .
    Na Na1D -0.00352(13) 0.07865(14) 0.81318(4) 0.0205(5) Uani d . . . 1 . .
    O O1D 0.0589(3) 0.6594(3) 0.52953(7) 0.0442(12) Uani d . . . 1 . .
    O O2D 0.0305(3) 0.7615(3) 0.55531(8) 0.0403(11) Uani d . . . 1 . .
    O O3D 0.1140(3) 0.5009(3) 0.65807(6) 0.0292(10) Uani d . . . 1 . .
    O O4D 0.2757(3) 0.2862(3) 0.76689(7) 0.0367(11) Uani d . . . 1 . .
    O O5D 0.1227(2) 0.0350(2) 0.78997(7) 0.0212(8) Uani d . . . 1 . .
    O O6D 0.0328(2) -0.0839(3) 0.81721(7) 0.0253(9) Uani d . . . 1 . .
    O O7D -0.0779(2) 0.0045(2) 0.84380(6) 0.0212(8) Uani d . . . 1 . .
    O O8D -0.1191(2) 0.1740(2) 0.82651(6) 0.0202(8) Uani d . . . 1 . .
    O O9D -0.0131(2) 0.2385(2) 0.79366(6) 0.0192(8) Uani d . . . 1 . .
    O O10D -0.1025(3) 0.0476(3) 0.77879(8) 0.0322(10) Uani d . . D 1 . .
    H H1MD -0.139(4) 0.101(3) 0.7745(13) 0.06(2) Uiso d . . D 1 . .
    N N1D 0.0541(3) 0.6853(4) 0.55021(9) 0.0305(12) Uani d . . . 1 . .
    N N2D 0.1249(3) 0.4253(3) 0.62255(8) 0.0212(10) Uani d . . D 1 . .
    H H2ND 0.140(3) 0.365(2) 0.6174(9) 0.025 Uiso d U . D 1 . .
    N N3D 0.1333(3) 0.3476(3) 0.65763(7) 0.0219(10) Uani d . . D 1 . .
    H H3ND 0.144(4) 0.296(3) 0.6475(8) 0.026 Uiso d U . D 1 . .
    N N4D 0.1480(3) 0.2163(3) 0.76913(7) 0.0166(10) Uani d . . . 1 . .
    C C1D 0.0772(4) 0.6197(4) 0.56971(10) 0.0262(14) Uani d . . . 1 . .
    C C2D 0.1077(4) 0.5362(4) 0.56412(10) 0.0243(13) Uani d . . . 1 . .
    H H2D 0.1169 0.5222 0.548 0.029 Uiso calc U . R 1 . .
    C C3D 0.1249(3) 0.4734(4) 0.58205(9) 0.0216(12) Uani d . . . 1 . .
    H H3D 0.1465 0.4156 0.5785 0.026 Uiso calc U . R 1 . .
    C C4D 0.1105(3) 0.4952(4) 0.60580(10) 0.0223(13) Uani d . . . 1 . .
    C C5D 0.0821(4) 0.5810(4) 0.61116(10) 0.0244(13) Uani d . . . 1 . .
    H H5D 0.0744 0.5966 0.6272 0.029 Uiso calc U . R 1 . .
    C C6D 0.0652(4) 0.6435(4) 0.59297(10) 0.0270(13) Uani d . . . 1 . .
    H H6D 0.0455 0.7022 0.5964 0.032 Uiso calc U . R 1 . .
    C C7D 0.1222(3) 0.4321(4) 0.64713(10) 0.0220(13) Uani d . . . 1 . .
    C C8D 0.1466(3) 0.3302(4) 0.68246(9) 0.0170(11) Uani d . . . 1 . .
    C C9D 0.1880(4) 0.2494(4) 0.68992(10) 0.0230(12) Uani d . . . 1 . .
    H H9D 0.2059 0.2088 0.6783 0.028 Uiso calc U . R 1 . .
    C C10D 0.2029(4) 0.2287(4) 0.71406(9) 0.0233(13) Uani d . . . 1 . .
    H H10D 0.2312 0.1738 0.7189 0.028 Uiso calc U . R 1 . .
    C C11D 0.1774(3) 0.2865(3) 0.73142(9) 0.0161(11) Uani d . . . 1 . .
    C C12D 0.1365(3) 0.3670(4) 0.72426(9) 0.0187(12) Uani d . . . 1 . .
    H H12D 0.1199 0.4078 0.736 0.022 Uiso calc U . R 1 . .
    C C13D 0.1199(3) 0.3883(4) 0.69982(9) 0.0206(12) Uani d . . . 1 . .
    H H13D 0.0903 0.4426 0.695 0.025 Uiso calc U . R 1 . .
    C C14D 0.2029(3) 0.2641(4) 0.75739(9) 0.0179(11) Uani d . . . 1 . .
    C C15D 0.1775(3) 0.1848(3) 0.79378(9) 0.0166(11) Uani d . . . 1 . .
    H H15G 0.1308 0.1959 0.8041 0.02 Uiso calc U . R 1 . .
    H H15H 0.2288 0.2205 0.8003 0.02 Uiso calc U . R 1 . .
    C C16D 0.2011(3) 0.0857(4) 0.79502(9) 0.0209(12) Uani d . . . 1 . .
    H H16G 0.2416 0.0715 0.7831 0.025 Uiso calc U . R 1 . .
    H H16H 0.2299 0.0705 0.8112 0.025 Uiso calc U . R 1 . .
    C C17D 0.1357(4) -0.0608(4) 0.79012(11) 0.0292(14) Uani d . . . 1 . .
    H H17G 0.1955 -0.0743 0.7866 0.035 Uiso calc U . R 1 . .
    H H17H 0.0946 -0.0888 0.7774 0.035 Uiso calc U . R 1 . .
    C C18D 0.1218(4) -0.1002(4) 0.81401(11) 0.0304(14) Uani d . . . 1 . .
    H H18G 0.134 -0.1657 0.8143 0.036 Uiso calc U . R 1 . .
    H H18H 0.1608 -0.071 0.827 0.036 Uiso calc U . R 1 . .
    C C19D 0.0073(4) -0.1234(4) 0.83862(11) 0.0347(15) Uani d . . . 1 . .
    H H19G 0.0484 -0.1058 0.8527 0.042 Uiso calc U . R 1 . .
    H H19H 0.0073 -0.19 0.8373 0.042 Uiso calc U . R 1 . .
    C C20D -0.0820(4) -0.0900(4) 0.84151(10) 0.0311(14) Uani d . . . 1 . .
    H H20G -0.1229 -0.107 0.8273 0.037 Uiso calc U . R 1 . .
    H H20H -0.1027 -0.1171 0.856 0.037 Uiso calc U . R 1 . .
    C C21D -0.1592(4) 0.0454(4) 0.84695(10) 0.0272(14) Uani d . . . 1 . .
    H H21G -0.1811 0.0219 0.8617 0.033 Uiso calc U . R 1 . .
    H H21H -0.2026 0.0318 0.833 0.033 Uiso calc U . R 1 . .
    C C22D -0.1446(4) 0.1441(4) 0.84901(9) 0.0216(12) Uani d . . . 1 . .
    H H22G -0.1985 0.175 0.8524 0.026 Uiso calc U . R 1 . .
    H H22H -0.0983 0.1575 0.8622 0.026 Uiso calc U . R 1 . .
    C C23D -0.0916(4) 0.2661(3) 0.82750(9) 0.0193(12) Uani d . . . 1 . .
    H H23G -0.0368 0.2724 0.8384 0.023 Uiso calc U . R 1 . .
    H H23H -0.1364 0.3044 0.8337 0.023 Uiso calc U . R 1 . .
    C C24D -0.0780(3) 0.2946(4) 0.80243(10) 0.0215(12) Uani d . . . 1 . .
    H H24G -0.1333 0.2892 0.7917 0.026 Uiso calc U . R 1 . .
    H H24H -0.0592 0.3583 0.8025 0.026 Uiso calc U . R 1 . .
    C C25D -0.0087(3) 0.2562(4) 0.76862(9) 0.0211(12) Uani d . . . 1 . .
    H H25G 0.0071 0.3201 0.7665 0.025 Uiso calc U . R 1 . .
    H H25H -0.0664 0.2456 0.7595 0.025 Uiso calc U . R 1 . .
    C C26D 0.0578(3) 0.1960(4) 0.75909(9) 0.0197(12) Uani d . . . 1 . .
    H H26G 0.0446 0.1326 0.7628 0.024 Uiso calc U . R 1 . .
    H H26H 0.0529 0.2022 0.7414 0.024 Uiso calc U . R 1 . .
    C C27D -0.1473(5) -0.0332(5) 0.77417(12) 0.0422(17) Uani d . . . 1 . .
    H H27J -0.1085 -0.0839 0.7789 0.063 Uiso calc U . R 1 . .
    H H27K -0.1676 -0.0373 0.757 0.063 Uiso calc U . R 1 . .
    H H27L -0.1973 -0.0351 0.7834 0.063 Uiso calc U . R 1 . .

loop_
    _atom_site_aniso_label
    _atom_site_aniso_U_11
    _atom_site_aniso_U_22
    _atom_site_aniso_U_33
    _atom_site_aniso_U_12
    _atom_site_aniso_U_13
    _atom_site_aniso_U_23
    Br1A 0.0300(3) 0.0199(3) 0.0147(3) 0.0016(2) 0.0002(2) -0.0021(2)
    Na1A 0.0165(11) 0.0202(11) 0.0196(11) -0.0007(8) 0.0030(8) -0.0033(8)
    O1A 0.036(3) 0.077(4) 0.019(2) -0.012(2) 0.0038(19) -0.010(2)
    O2A 0.055(3) 0.042(3) 0.028(2) 0.004(2) -0.003(2) -0.008(2)
    O3A 0.052(3) 0.026(2) 0.019(2) 0.005(2) 0.0021(19) -0.0031(18)
    O4A 0.020(2) 0.052(3) 0.027(2) 0.017(2) -0.0074(18) -0.015(2)
    O5A 0.0138(19) 0.023(2) 0.023(2) -0.0009(15) 0.0002(15) 0.0002(16)
    O6A 0.023(2) 0.025(2) 0.022(2) -0.0037(16) 0.0014(16) -0.0085(16)
    O7A 0.016(2) 0.033(2) 0.024(2) -0.0023(17) 0.0045(16) -0.0071(17)
    O8A 0.021(2) 0.019(2) 0.0195(19) 0.0013(16) 0.0047(16) -0.0031(15)
    O9A 0.0135(19) 0.027(2) 0.0148(18) -0.0050(15) 0.0017(15) -0.0055(15)
    O10A 0.025(2) 0.033(3) 0.043(3) -0.0030(19) -0.013(2) 0.002(2)
    N1A 0.017(3) 0.060(4) 0.019(3) 0.007(2) -0.005(2) -0.007(3)
    N2A 0.030(3) 0.026(3) 0.013(2) 0.004(2) 0.001(2) 0.0002(19)
    N3A 0.030(3) 0.017(3) 0.017(2) 0.003(2) -0.001(2) -0.0020(19)
    N4A 0.014(2) 0.023(3) 0.014(2) 0.0025(19) -0.0002(18) -0.0020(18)
    C1A 0.021(3) 0.028(3) 0.020(3) 0.006(2) -0.002(2) -0.008(2)
    C2A 0.019(3) 0.046(4) 0.011(3) 0.008(3) 0.002(2) -0.003(2)
    C3A 0.019(3) 0.041(4) 0.023(3) 0.009(3) 0.005(2) 0.005(3)
    C4A 0.021(3) 0.028(3) 0.011(3) 0.004(2) -0.001(2) 0.001(2)
    C5A 0.035(4) 0.030(4) 0.017(3) 0.005(3) -0.001(2) 0.000(2)
    C6A 0.028(3) 0.035(4) 0.018(3) 0.003(3) -0.002(2) 0.002(2)
    C7A 0.026(3) 0.023(3) 0.015(3) 0.009(2) 0.003(2) 0.008(2)
    C8A 0.022(3) 0.014(3) 0.021(3) 0.001(2) 0.000(2) -0.004(2)
    C9A 0.023(3) 0.021(3) 0.020(3) 0.005(2) 0.002(2) 0.006(2)
    C10A 0.025(3) 0.010(3) 0.030(3) -0.002(2) -0.003(2) -0.002(2)
    C11A 0.007(3) 0.035(3) 0.019(3) 0.003(2) 0.000(2) -0.002(2)
    C12A 0.018(3) 0.033(3) 0.018(3) -0.002(2) 0.003(2) -0.002(2)
    C13A 0.018(3) 0.025(3) 0.021(3) -0.005(2) 0.001(2) -0.005(2)
    C14A 0.018(3) 0.020(3) 0.022(3) -0.002(2) 0.001(2) -0.002(2)
    C15A 0.013(3) 0.035(3) 0.008(2) 0.002(2) 0.000(2) -0.003(2)
    C16A 0.012(3) 0.021(3) 0.024(3) -0.004(2) 0.002(2) 0.000(2)
    C17A 0.020(3) 0.014(3) 0.042(4) -0.008(2) 0.005(3) 0.008(2)
    C18A 0.021(3) 0.024(3) 0.037(3) -0.005(2) -0.003(3) -0.006(3)
    C19A 0.046(4) 0.023(3) 0.030(3) -0.009(3) 0.008(3) -0.011(3)
    C20A 0.045(4) 0.012(3) 0.036(4) 0.009(3) 0.014(3) -0.004(2)
    C21A 0.023(3) 0.022(3) 0.029(3) 0.005(2) 0.003(2) -0.009(2)
    C22A 0.018(3) 0.048(4) 0.017(3) -0.006(3) 0.007(2) -0.003(2)
    C23A 0.015(3) 0.032(4) 0.022(3) -0.008(2) 0.002(2) 0.003(2)
    C24A 0.014(3) 0.019(3) 0.024(3) -0.004(2) 0.002(2) -0.003(2)
    C25A 0.017(3) 0.029(3) 0.018(3) 0.000(2) 0.002(2) -0.013(2)
    C26A 0.012(3) 0.026(3) 0.011(2) 0.005(2) -0.002(2) 0.000(2)
    C27A 0.048(4) 0.038(4) 0.036(4) 0.005(3) -0.011(3) 0.005(3)
    Br1B 0.0181(3) 0.0233(3) 0.0153(3) 0.0007(2) 0.0022(2) -0.0025(2)
    Na1B 0.0162(11) 0.0235(12) 0.0176(11) -0.0018(9) 0.0031(8) -0.0036(8)
    O1B 0.072(4) 0.058(3) 0.019(2) 0.015(3) -0.010(2) -0.019(2)
    O2B 0.057(3) 0.038(3) 0.044(3) 0.010(2) -0.015(2) -0.024(2)
    O3B 0.042(3) 0.016(2) 0.0171(19) -0.0024(17) -0.0012(17) -0.0068(16)
    O4B 0.016(2) 0.048(3) 0.017(2) -0.0003(18) 0.0021(16) -0.0057(17)
    O5B 0.0144(19) 0.023(2) 0.027(2) -0.0035(15) 0.0036(16) -0.0076(16)
    O6B 0.019(2) 0.024(2) 0.023(2) -0.0031(16) 0.0047(16) -0.0067(16)
    O7B 0.016(2) 0.024(2) 0.022(2) -0.0008(16) 0.0029(16) -0.0052(16)
    O8B 0.0181(19) 0.023(2) 0.0137(18) -0.0003(16) 0.0023(15) 0.0011(15)
    O9B 0.0168(19) 0.024(2) 0.0158(18) -0.0066(15) 0.0017(15) -0.0071(15)
    O10B 0.034(2) 0.030(3) 0.030(2) -0.0031(19) -0.0104(19) 0.0035(19)
    N1B 0.035(3) 0.045(4) 0.037(3) 0.012(3) -0.010(3) -0.024(3)
    N2B 0.029(3) 0.015(2) 0.013(2) -0.002(2) -0.0011(19) -0.0029(18)
    N3B 0.031(3) 0.005(2) 0.011(2) -0.0023(18) 0.0025(19) -0.0038(16)
    N4B 0.013(2) 0.025(3) 0.013(2) -0.0002(18) 0.0015(18) -0.0023(18)
    C1B 0.023(3) 0.031(4) 0.021(3) 0.006(3) -0.004(2) -0.014(2)
    C2B 0.022(3) 0.044(4) 0.013(3) 0.012(3) -0.006(2) -0.008(3)
    C3B 0.018(3) 0.033(3) 0.022(3) 0.004(2) -0.002(2) -0.005(2)
    C4B 0.020(2) 0.006(2) 0.019(2) 0.0009(19) 0.004(2) -0.0053(19)
    C5B 0.041(4) 0.027(3) 0.016(3) -0.004(3) 0.000(3) -0.007(2)
    C6B 0.042(4) 0.021(3) 0.028(3) -0.001(3) -0.004(3) -0.008(3)
    C7B 0.024(3) 0.012(3) 0.026(3) 0.001(2) 0.003(2) 0.012(2)
    C8B 0.019(3) 0.006(3) 0.019(3) 0.005(2) 0.003(2) 0.001(2)
    C9B 0.025(3) 0.006(3) 0.016(3) 0.003(2) 0.001(2) 0.001(2)
    C10B 0.019(3) 0.011(3) 0.024(3) -0.002(2) 0.001(2) -0.003(2)
    C11B 0.014(3) 0.003(2) 0.020(3) 0.0038(19) 0.003(2) -0.0015(19)
    C12B 0.025(3) 0.015(3) 0.014(3) 0.004(2) 0.007(2) 0.003(2)
    C13B 0.022(2) 0.002(2) 0.023(2) -0.0016(19) 0.002(2) -0.0002(18)
    C14B 0.019(3) 0.022(3) 0.015(3) -0.001(2) -0.001(2) -0.001(2)
    C15B 0.015(3) 0.034(3) 0.014(3) -0.001(2) 0.001(2) -0.008(2)
    C16B 0.012(3) 0.040(4) 0.019(3) -0.002(2) 0.001(2) -0.009(2)
    C17B 0.022(3) 0.032(4) 0.032(3) -0.002(3) 0.009(3) -0.003(3)
    C18B 0.024(3) 0.021(3) 0.028(3) -0.006(2) -0.002(2) -0.007(2)
    C19B 0.034(3) 0.014(3) 0.023(3) 0.001(2) 0.002(2) -0.009(2)
    C20B 0.024(3) 0.019(3) 0.025(3) 0.000(2) 0.002(2) -0.009(2)
    C21B 0.017(3) 0.030(3) 0.020(3) -0.005(2) 0.003(2) -0.003(2)
    C22B 0.010(3) 0.042(4) 0.012(3) -0.001(2) 0.002(2) -0.001(2)
    C23B 0.015(3) 0.017(3) 0.020(3) 0.003(2) 0.000(2) 0.000(2)
    C24B 0.015(3) 0.025(3) 0.023(3) -0.005(2) 0.000(2) -0.002(2)
    C25B 0.018(3) 0.033(3) 0.014(3) -0.006(2) 0.003(2) -0.009(2)
    C26B 0.011(3) 0.028(3) 0.016(3) 0.005(2) 0.001(2) -0.004(2)
    C27B 0.066(5) 0.041(4) 0.043(4) -0.001(4) -0.013(4) 0.006(3)
    Br1C 0.0194(3) 0.0276(3) 0.0165(3) -0.0028(2) 0.0025(2) -0.0019(2)
    Na1C 0.0177(11) 0.0244(12) 0.0191(11) -0.0001(9) 0.0023(9) -0.0017(9)
    O1C 0.089(4) 0.059(3) 0.022(3) -0.010(3) -0.009(3) 0.018(2)
    O2C 0.054(3) 0.035(3) 0.050(3) -0.010(2) -0.019(2) 0.023(2)
    O3C 0.052(3) 0.006(2) 0.023(2) -0.0020(18) 0.0064(19) -0.0010(16)
    O4C 0.012(2) 0.042(3) 0.021(2) -0.0006(17) -0.0010(16) -0.0013(17)
    O5C 0.016(2) 0.033(2) 0.027(2) -0.0006(17) 0.0046(16) 0.0019(17)
    O6C 0.019(2) 0.033(2) 0.020(2) 0.0040(17) 0.0035(16) 0.0054(17)
    O7C 0.017(2) 0.026(2) 0.026(2) -0.0007(16) 0.0060(16) 0.0009(16)
    O8C 0.018(2) 0.023(2) 0.0174(19) -0.0049(16) 0.0041(15) -0.0010(15)
    O9C 0.018(2) 0.035(2) 0.0141(19) 0.0052(17) 0.0025(15) -0.0030(16)
    O10C 0.029(2) 0.042(3) 0.034(2) 0.002(2) -0.0085(19) -0.007(2)
    N1C 0.035(3) 0.037(4) 0.040(3) -0.015(3) -0.016(3) 0.023(3)
    N2C 0.027(3) 0.019(3) 0.013(2) 0.001(2) 0.0023(19) -0.0013(18)
    N3C 0.029(3) 0.014(2) 0.014(2) 0.000(2) 0.0009(19) -0.0028(18)
    N4C 0.013(2) 0.027(3) 0.015(2) -0.0005(19) -0.0017(18) -0.0009(19)
    C1C 0.022(3) 0.032(4) 0.030(3) -0.004(3) -0.007(3) 0.018(3)
    C2C 0.028(3) 0.026(3) 0.022(3) -0.007(3) -0.003(2) 0.006(2)
    C3C 0.021(3) 0.018(3) 0.024(3) -0.004(2) -0.003(2) 0.003(2)
    C4C 0.015(3) 0.039(4) 0.016(3) -0.001(2) 0.001(2) 0.007(2)
    C5C 0.037(4) 0.011(3) 0.034(3) 0.005(2) -0.002(3) 0.002(2)
    C6C 0.041(4) 0.026(4) 0.042(4) 0.000(3) -0.003(3) 0.011(3)
    C7C 0.018(3) 0.024(3) 0.020(3) 0.004(2) 0.007(2) 0.012(2)
    C8C 0.021(3) 0.015(3) 0.012(2) -0.004(2) 0.003(2) 0.006(2)
    C9C 0.026(3) 0.016(3) 0.022(3) 0.000(2) 0.005(2) -0.004(2)
    C10C 0.024(3) 0.019(3) 0.019(3) 0.006(2) 0.000(2) 0.003(2)
    C11C 0.013(2) 0.005(2) 0.018(2) -0.0028(18) 0.0012(19) 0.0009(18)
    C12C 0.020(3) 0.020(3) 0.020(3) -0.006(2) 0.010(2) -0.008(2)
    C13C 0.021(3) 0.008(3) 0.021(3) 0.002(2) 0.004(2) 0.001(2)
    C14C 0.019(3) 0.023(3) 0.017(3) -0.002(2) 0.002(2) -0.002(2)
    C15C 0.018(3) 0.032(3) 0.009(2) -0.002(2) -0.002(2) -0.007(2)
    C16C 0.013(3) 0.036(4) 0.018(3) 0.000(2) 0.003(2) 0.000(2)
    C17C 0.025(3) 0.018(3) 0.030(3) 0.006(2) 0.006(2) 0.004(2)
    C18C 0.019(3) 0.035(4) 0.025(3) 0.001(2) 0.001(2) 0.003(3)
    C19C 0.027(3) 0.039(4) 0.022(3) 0.002(3) 0.010(3) 0.008(3)
    C20C 0.025(3) 0.036(4) 0.026(3) -0.008(3) 0.008(3) 0.001(3)
    C21C 0.012(3) 0.039(4) 0.022(3) 0.001(2) 0.006(2) 0.003(3)
    C22C 0.022(3) 0.025(3) 0.022(3) 0.004(2) 0.007(2) -0.001(2)
    C23C 0.018(3) 0.025(3) 0.019(3) 0.002(2) 0.000(2) -0.004(2)
    C24C 0.018(3) 0.022(3) 0.024(3) -0.003(2) -0.001(2) 0.000(2)
    C25C 0.019(3) 0.037(4) 0.019(3) -0.001(3) 0.003(2) 0.004(2)
    C26C 0.015(3) 0.027(3) 0.013(3) 0.000(2) -0.001(2) 0.000(2)
    C27C 0.069(6) 0.057(5) 0.054(5) -0.001(4) -0.021(4) -0.023(4)
    Br1D 0.0292(3) 0.0226(3) 0.0152(3) -0.0034(2) 0.0004(2) 0.0007(2)
    Na1D 0.0162(11) 0.0258(12) 0.0195(11) 0.0012(9) 0.0019(9) 0.0021(9)
    O1D 0.042(3) 0.071(4) 0.019(2) 0.007(2) 0.002(2) 0.019(2)
    O2D 0.047(3) 0.032(3) 0.040(3) -0.005(2) -0.007(2) 0.015(2)
    O3D 0.055(3) 0.020(2) 0.0129(19) 0.0019(19) 0.0024(18) -0.0032(17)
    O4D 0.027(2) 0.052(3) 0.027(2) -0.022(2) -0.0132(19) 0.019(2)
    O5D 0.0124(19) 0.022(2) 0.028(2) 0.0027(15) 0.0002(16) 0.0025(16)
    O6D 0.020(2) 0.030(2) 0.026(2) 0.0043(17) 0.0040(17) 0.0052(17)
    O7D 0.021(2) 0.016(2) 0.026(2) -0.0008(15) 0.0003(16) 0.0038(16)
    O8D 0.020(2) 0.027(2) 0.0144(18) 0.0012(16) 0.0029(15) 0.0014(15)
    O9D 0.0163(19) 0.024(2) 0.0175(19) 0.0060(15) 0.0012(15) 0.0044(15)
    O10D 0.028(2) 0.024(2) 0.042(3) 0.0015(19) -0.008(2) -0.0055(19)
    N1D 0.026(3) 0.040(3) 0.023(3) -0.006(2) -0.006(2) 0.015(2)
    N2D 0.029(3) 0.020(3) 0.015(2) 0.002(2) 0.0023(19) 0.0003(19)
    N3D 0.030(3) 0.026(3) 0.009(2) 0.001(2) 0.0020(19) 0.0012(19)
    N4D 0.010(2) 0.030(3) 0.010(2) 0.0004(18) -0.0008(17) 0.0019(18)
    C1D 0.018(3) 0.043(4) 0.017(3) -0.009(3) -0.002(2) 0.009(3)
    C2D 0.022(3) 0.034(4) 0.017(3) -0.006(3) -0.001(2) 0.002(2)
    C3D 0.022(3) 0.027(3) 0.015(3) -0.001(2) 0.001(2) 0.004(2)
    C4D 0.013(3) 0.032(3) 0.021(3) -0.006(2) -0.003(2) 0.005(2)
    C5D 0.031(3) 0.027(3) 0.014(3) 0.004(3) 0.003(2) 0.001(2)
    C6D 0.030(3) 0.026(3) 0.023(3) -0.002(3) -0.003(3) 0.006(2)
    C7D 0.020(3) 0.028(3) 0.017(3) 0.000(2) -0.002(2) 0.015(3)
    C8D 0.011(3) 0.029(3) 0.011(2) -0.008(2) -0.001(2) 0.003(2)
    C9D 0.024(3) 0.025(3) 0.019(3) -0.002(2) 0.000(2) 0.003(2)
    C10D 0.024(3) 0.031(3) 0.015(3) 0.001(2) 0.000(2) 0.006(2)
    C11D 0.018(3) 0.016(3) 0.014(3) -0.011(2) 0.001(2) 0.007(2)
    C12D 0.020(3) 0.021(3) 0.016(3) 0.001(2) 0.004(2) 0.003(2)
    C13D 0.020(3) 0.022(3) 0.019(3) 0.000(2) 0.002(2) 0.005(2)
    C14D 0.017(3) 0.020(3) 0.016(3) -0.001(2) -0.003(2) 0.000(2)
    C15D 0.013(3) 0.022(3) 0.014(3) 0.003(2) -0.003(2) 0.002(2)
    C16D 0.013(3) 0.039(4) 0.011(3) -0.001(2) 0.000(2) 0.000(2)
    C17D 0.020(3) 0.037(4) 0.031(3) 0.000(3) 0.006(3) -0.003(3)
    C18D 0.024(3) 0.026(3) 0.040(4) 0.005(3) 0.000(3) 0.004(3)
    C19D 0.048(4) 0.028(4) 0.029(3) 0.008(3) 0.006(3) 0.009(3)
    C20D 0.037(4) 0.035(4) 0.021(3) -0.002(3) 0.008(3) 0.009(3)
    C21D 0.018(3) 0.044(4) 0.021(3) 0.000(3) 0.007(2) 0.007(3)
    C22D 0.023(3) 0.023(3) 0.019(3) 0.005(2) 0.007(2) 0.004(2)
    C23D 0.020(3) 0.014(3) 0.023(3) -0.003(2) 0.001(2) -0.004(2)
    C24D 0.015(3) 0.022(3) 0.027(3) 0.002(2) 0.000(2) -0.001(2)
    C25D 0.013(3) 0.033(3) 0.016(3) 0.001(2) 0.000(2) 0.008(2)
    C26D 0.013(3) 0.033(3) 0.012(3) -0.001(2) -0.002(2) 0.005(2)
    C27D 0.050(4) 0.046(4) 0.029(4) -0.009(3) -0.002(3) -0.007(3)

_geom_special_details                   
;
All esds (except the esd in the dihedral angle between two l.s. planes)
are estimated using the full covariance matrix.  The cell esds are taken
into account individually in the estimation of esds in distances, angles
and torsion angles; correlations between esds in cell parameters are only
used when they are defined by crystal symmetry.  An approximate (isotropic)
treatment of cell esds is used for estimating esds involving l.s. planes.
;

loop_
    _geom_bond_atom_site_label_1
    _geom_bond_atom_site_label_2
    _geom_bond_site_symmetry_2
    _geom_bond_distance
    _geom_bond_publ_flag
    Br1A Na1A . 3.059(2) ?
    Na1A O10A . 2.356(4) ?
    Na1A O7A . 2.441(4) ?
    Na1A O8A . 2.456(4) ?
    Na1A O6A . 2.471(4) ?
    Na1A O5A . 2.577(4) ?
    Na1A O9A . 2.605(4) ?
    O1A N1A . 1.223(6) ?
    O2A N1A . 1.232(7) ?
    O3A C7A . 1.221(6) ?
    O4A C14A . 1.236(6) ?
    O5A C17A . 1.435(6) ?
    O5A C16A . 1.436(6) ?
    O6A C19A . 1.423(7) ?
    O6A C18A . 1.430(7) ?
    O7A C21A . 1.410(7) ?
    O7A C20A . 1.443(7) ?
    O8A C23A . 1.414(7) ?
    O8A C22A . 1.431(6) ?
    O9A C24A . 1.435(6) ?
    O9A C25A . 1.435(6) ?
    O10A C27A . 1.399(7) ?
    O10A H1MA . 0.99(2) ?
    N1A C1A . 1.463(7) ?
    N2A C4A . 1.386(7) ?
    N2A C7A . 1.389(7) ?
    N2A H2NA . 0.99(2) ?
    N3A C7A . 1.361(7) ?
    N3A C8A . 1.419(7) ?
    N3A H3NA . 0.99(2) ?
    N4A C14A . 1.344(7) ?
    N4A C15A . 1.475(6) ?
    N4A C26A . 1.481(6) ?
    C1A C2A . 1.374(8) ?
    C1A C6A . 1.381(8) ?
    C2A C3A . 1.376(8) ?
    C2A H2A . 0.95 ?
    C3A C4A . 1.401(7) ?
    C3A H3A . 0.95 ?
    C4A C5A . 1.397(8) ?
    C5A C6A . 1.391(8) ?
    C5A H5A . 0.95 ?
    C6A H6A . 0.95 ?
    C8A C9A . 1.377(8) ?
    C8A C13A . 1.386(7) ?
    C9A C10A . 1.392(7) ?
    C9A H9A . 0.95 ?
    C10A C11A . 1.387(8) ?
    C10A H10A . 0.95 ?
    C11A C12A . 1.381(8) ?
    C11A C14A . 1.503(7) ?
    C12A C13A . 1.395(7) ?
    C12A H12A . 0.95 ?
    C13A H13A . 0.95 ?
    C15A C16A . 1.509(7) ?
    C15A H15A . 0.99 ?
    C15A H15B . 0.99 ?
    C16A H16A . 0.99 ?
    C16A H16B . 0.99 ?
    C17A C18A . 1.510(8) ?
    C17A H17A . 0.99 ?
    C17A H17B . 0.99 ?
    C18A H18A . 0.99 ?
    C18A H18B . 0.99 ?
    C19A C20A . 1.476(8) ?
    C19A H19A . 0.99 ?
    C19A H19B . 0.99 ?
    C20A H20A . 0.99 ?
    C20A H20B . 0.99 ?
    C21A C22A . 1.505(8) ?
    C21A H21A . 0.99 ?
    C21A H21B . 0.99 ?
    C22A H22A . 0.99 ?
    C22A H22B . 0.99 ?
    C23A C24A . 1.498(7) ?
    C23A H23A . 0.99 ?
    C23A H23B . 0.99 ?
    C24A H24A . 0.99 ?
    C24A H24B . 0.99 ?
    C25A C26A . 1.514(7) ?
    C25A H25A . 0.99 ?
    C25A H25B . 0.99 ?
    C26A H26A . 0.99 ?
    C26A H26B . 0.99 ?
    C27A H27A . 0.98 ?
    C27A H27B . 0.98 ?
    C27A H27C . 0.98 ?
    Br1B Na1B . 3.040(2) ?
    Na1B O10B . 2.342(4) ?
    Na1B O6B . 2.440(4) ?
    Na1B O8B . 2.456(4) ?
    Na1B O7B . 2.472(4) ?
    Na1B O5B . 2.592(4) ?
    Na1B O9B . 2.642(4) ?
    O1B N1B . 1.233(7) ?
    O2B N1B . 1.227(7) ?
    O3B C7B . 1.229(6) ?
    O4B C14B . 1.243(6) ?
    O5B C17B . 1.421(7) ?
    O5B C16B . 1.437(6) ?
    O6B C18B . 1.428(6) ?
    O6B C19B . 1.431(6) ?
    O7B C20B . 1.420(6) ?
    O7B C21B . 1.429(6) ?
    O8B C23B . 1.422(6) ?
    O8B C22B . 1.434(6) ?
    O9B C24B . 1.425(6) ?
    O9B C25B . 1.437(6) ?
    O10B C27B . 1.400(8) ?
    O10B H1MB . 0.98(2) ?
    N1B C1B . 1.447(7) ?
    N2B C4B . 1.385(6) ?
    N2B C7B . 1.385(7) ?
    N2B H2NB . 0.99(2) ?
    N3B C7B . 1.353(7) ?
    N3B C8B . 1.427(6) ?
    N3B H3NB . 0.99(2) ?
    N4B C14B . 1.336(7) ?
    N4B C15B . 1.473(6) ?
    N4B C26B . 1.478(6) ?
    C1B C2B . 1.380(8) ?
    C1B C6B . 1.383(8) ?
    C2B C3B . 1.374(8) ?
    C2B H2B . 0.95 ?
    C3B C4B . 1.401(7) ?
    C3B H3B . 0.95 ?
    C4B C5B . 1.382(8) ?
    C5B C6B . 1.396(8) ?
    C5B H5B . 0.95 ?
    C6B H6B . 0.95 ?
    C8B C9B . 1.372(7) ?
    C8B C13B . 1.392(7) ?
    C9B C10B . 1.384(7) ?
    C9B H9B . 0.95 ?
    C10B C11B . 1.399(7) ?
    C10B H10B . 0.95 ?
    C11B C12B . 1.365(7) ?
    C11B C14B . 1.513(7) ?
    C12B C13B . 1.396(7) ?
    C12B H12B . 0.95 ?
    C13B H13B . 0.95 ?
    C15B C16B . 1.505(8) ?
    C15B H15C . 0.99 ?
    C15B H15D . 0.99 ?
    C16B H16C . 0.99 ?
    C16B H16D . 0.99 ?
    C17B C18B . 1.517(8) ?
    C17B H17C . 0.99 ?
    C17B H17D . 0.99 ?
    C18B H18C . 0.99 ?
    C18B H18D . 0.99 ?
    C19B C20B . 1.501(8) ?
    C19B H19C . 0.99 ?
    C19B H19D . 0.99 ?
    C20B H20C . 0.99 ?
    C20B H20D . 0.99 ?
    C21B C22B . 1.485(8) ?
    C21B H21C . 0.99 ?
    C21B H21D . 0.99 ?
    C22B H22C . 0.99 ?
    C22B H22D . 0.99 ?
    C23B C24B . 1.502(7) ?
    C23B H23C . 0.99 ?
    C23B H23D . 0.99 ?
    C24B H24C . 0.99 ?
    C24B H24D . 0.99 ?
    C25B C26B . 1.505(7) ?
    C25B H25C . 0.99 ?
    C25B H25D . 0.99 ?
    C26B H26C . 0.99 ?
    C26B H26D . 0.99 ?
    C27B H27D . 0.98 ?
    C27B H27E . 0.98 ?
    C27B H27F . 0.98 ?
    Br1C Na1C . 3.036(2) ?
    Na1C O10C . 2.343(5) ?
    Na1C O6C . 2.434(4) ?
    Na1C O8C . 2.451(4) ?
    Na1C O7C . 2.455(4) ?
    Na1C O5C . 2.572(4) ?
    Na1C O9C . 2.639(4) ?
    O1C N1C . 1.242(7) ?
    O2C N1C . 1.226(7) ?
    O3C C7C . 1.207(7) ?
    O4C C14C . 1.240(6) ?
    O5C C16C . 1.431(6) ?
    O5C C17C . 1.438(7) ?
    O6C C18C . 1.425(6) ?
    O6C C19C . 1.435(6) ?
    O7C C21C . 1.427(6) ?
    O7C C20C . 1.427(7) ?
    O8C C23C . 1.432(6) ?
    O8C C22C . 1.436(6) ?
    O9C C24C . 1.436(6) ?
    O9C C25C . 1.441(6) ?
    O10C C27C . 1.415(8) ?
    O10C H1MC . 0.99(2) ?
    N1C C1C . 1.467(7) ?
    N2C C4C . 1.406(7) ?
    N2C C7C . 1.406(7) ?
    N2C H2NC . 0.98(2) ?
    N3C C7C . 1.359(7) ?
    N3C C8C . 1.418(6) ?
    N3C H3NC . 0.97(2) ?
    N4C C14C . 1.343(7) ?
    N4C C26C . 1.475(6) ?
    N4C C15C . 1.476(6) ?
    C1C C6C . 1.378(9) ?
    C1C C2C . 1.379(8) ?
    C2C C3C . 1.376(7) ?
    C2C H2C . 0.95 ?
    C3C C4C . 1.402(8) ?
    C3C H3C . 0.95 ?
    C4C C5C . 1.400(8) ?
    C5C C6C . 1.375(8) ?
    C5C H5C . 0.95 ?
    C6C H6C . 0.95 ?
    C8C C9C . 1.383(7) ?
    C8C C13C . 1.404(7) ?
    C9C C10C . 1.386(7) ?
    C9C H9C . 0.95 ?
    C10C C11C . 1.387(7) ?
    C10C H10C . 0.95 ?
    C11C C12C . 1.389(7) ?
    C11C C14C . 1.505(7) ?
    C12C C13C . 1.383(7) ?
    C12C H12C . 0.95 ?
    C13C H13C . 0.95 ?
    C15C C16C . 1.511(8) ?
    C15C H15E . 0.99 ?
    C15C H15F . 0.99 ?
    C16C H16E . 0.99 ?
    C16C H16F . 0.99 ?
    C17C C18C . 1.499(8) ?
    C17C H17E . 0.99 ?
    C17C H17F . 0.99 ?
    C18C H18E . 0.99 ?
    C18C H18F . 0.99 ?
    C19C C20C . 1.503(8) ?
    C19C H19E . 0.99 ?
    C19C H19F . 0.99 ?
    C20C H20E . 0.99 ?
    C20C H20F . 0.99 ?
    C21C C22C . 1.503(8) ?
    C21C H21E . 0.99 ?
    C21C H21F . 0.99 ?
    C22C H22E . 0.99 ?
    C22C H22F . 0.99 ?
    C23C C24C . 1.503(7) ?
    C23C H23E . 0.99 ?
    C23C H23F . 0.99 ?
    C24C H24E . 0.99 ?
    C24C H24F . 0.99 ?
    C25C C26C . 1.514(8) ?
    C25C H25E . 0.99 ?
    C25C H25F . 0.99 ?
    C26C H26E . 0.99 ?
    C26C H26F . 0.99 ?
    C27C H27G . 0.98 ?
    C27C H27H . 0.98 ?
    C27C H27I . 0.98 ?
    Br1D Na1D . 3.104(2) ?
    Na1D O10D . 2.364(4) ?
    Na1D O7D . 2.434(4) ?
    Na1D O8D . 2.463(4) ?
    Na1D O6D . 2.480(4) ?
    Na1D O5D . 2.551(4) ?
    Na1D O9D . 2.608(4) ?
    O1D N1D . 1.230(6) ?
    O2D N1D . 1.232(7) ?
    O3D C7D . 1.204(7) ?
    O4D C14D . 1.235(6) ?
    O5D C16D . 1.430(6) ?
    O5D C17D . 1.435(7) ?
    O6D C19D . 1.430(7) ?
    O6D C18D . 1.431(7) ?
    O7D C20D . 1.409(7) ?
    O7D C21D . 1.427(6) ?
    O8D C23D . 1.431(6) ?
    O8D C22D . 1.432(6) ?
    O9D C24D . 1.434(6) ?
    O9D C25D . 1.435(6) ?
    O10D C27D . 1.394(7) ?
    O10D H1MD . 0.98(2) ?
    N1D C1D . 1.475(7) ?
    N2D C7D . 1.384(7) ?
    N2D C4D . 1.398(7) ?
    N2D H2ND . 0.97(2) ?
    N3D C7D . 1.387(7) ?
    N3D C8D . 1.405(6) ?
    N3D H3ND . 0.98(2) ?
    N4D C14D . 1.337(7) ?
    N4D C26D . 1.476(6) ?
    N4D C15D . 1.478(6) ?
    C1D C2D . 1.374(8) ?
    C1D C6D . 1.382(8) ?
    C2D C3D . 1.373(7) ?
    C2D H2D . 0.95 ?
    C3D C4D . 1.410(7) ?
    C3D H3D . 0.95 ?
    C4D C5D . 1.392(8) ?
    C5D C6D . 1.379(8) ?
    C5D H5D . 0.95 ?
    C6D H6D . 0.95 ?
    C8D C13D . 1.397(7) ?
    C8D C9D . 1.400(8) ?
    C9D C10D . 1.379(7) ?
    C9D H9D . 0.95 ?
    C10D C11D . 1.386(8) ?
    C10D H10D . 0.95 ?
    C11D C12D . 1.389(7) ?
    C11D C14D . 1.499(7) ?
    C12D C13D . 1.398(7) ?
    C12D H12D . 0.95 ?
    C13D H13D . 0.95 ?
    C15D C16D . 1.514(7) ?
    C15D H15G . 0.99 ?
    C15D H15H . 0.99 ?
    C16D H16G . 0.99 ?
    C16D H16H . 0.99 ?
    C17D C18D . 1.496(8) ?
    C17D H17G . 0.99 ?
    C17D H17H . 0.99 ?
    C18D H18G . 0.99 ?
    C18D H18H . 0.99 ?
    C19D C20D . 1.495(8) ?
    C19D H19G . 0.99 ?
    C19D H19H . 0.99 ?
    C20D H20G . 0.99 ?
    C20D H20H . 0.99 ?
    C21D C22D . 1.484(8) ?
    C21D H21G . 0.99 ?
    C21D H21H . 0.99 ?
    C22D H22G . 0.99 ?
    C22D H22H . 0.99 ?
    C23D C24D . 1.502(7) ?
    C23D H23G . 0.99 ?
    C23D H23H . 0.99 ?
    C24D H24G . 0.99 ?
    C24D H24H . 0.99 ?
    C25D C26D . 1.506(7) ?
    C25D H25G . 0.99 ?
    C25D H25H . 0.99 ?
    C26D H26G . 0.99 ?
    C26D H26H . 0.99 ?
    C27D H27J . 0.98 ?
    C27D H27K . 0.98 ?
    C27D H27L . 0.98 ?

loop_
    _geom_angle_atom_site_label_1
    _geom_angle_atom_site_label_2
    _geom_angle_atom_site_label_3
    _geom_angle_site_symmetry_1
    _geom_angle_site_symmetry_3
    _geom_angle
    _geom_angle_publ_flag
    O10A Na1A O7A . . 100.55(16) ?
    O10A Na1A O8A . . 86.08(15) ?
    O7A Na1A O8A . . 67.81(13) ?
    O10A Na1A O6A . . 90.83(15) ?
    O7A Na1A O6A . . 67.51(13) ?
    O8A Na1A O6A . . 133.77(14) ?
    O10A Na1A O5A . . 89.59(15) ?
    O7A Na1A O5A . . 133.78(15) ?
    O8A Na1A O5A . . 158.39(14) ?
    O6A Na1A O5A . . 67.37(13) ?
    O10A Na1A O9A . . 80.02(14) ?
    O7A Na1A O9A . . 134.32(14) ?
    O8A Na1A O9A . . 66.66(12) ?
    O6A Na1A O9A . . 157.38(14) ?
    O5A Na1A O9A . . 91.74(13) ?
    O10A Na1A Br1A . . 172.37(14) ?
    O7A Na1A Br1A . . 85.96(11) ?
    O8A Na1A Br1A . . 92.78(10) ?
    O6A Na1A Br1A . . 95.38(11) ?
    O5A Na1A Br1A . . 88.71(10) ?
    O9A Na1A Br1A . . 92.59(10) ?
    C17A O5A C16A . . 113.7(4) ?
    C17A O5A Na1A . . 111.1(3) ?
    C16A O5A Na1A . . 116.0(3) ?
    C19A O6A C18A . . 112.5(4) ?
    C19A O6A Na1A . . 113.2(3) ?
    C18A O6A Na1A . . 112.3(3) ?
    C21A O7A C20A . . 112.9(4) ?
    C21A O7A Na1A . . 113.8(3) ?
    C20A O7A Na1A . . 112.8(3) ?
    C23A O8A C22A . . 112.1(4) ?
    C23A O8A Na1A . . 109.2(3) ?
    C22A O8A Na1A . . 112.0(3) ?
    C24A O9A C25A . . 110.2(4) ?
    C24A O9A Na1A . . 112.4(3) ?
    C25A O9A Na1A . . 124.5(3) ?
    C27A O10A Na1A . . 125.1(4) ?
    C27A O10A H1MA . . 105.(4) ?
    Na1A O10A H1MA . . 115.(4) ?
    O1A N1A O2A . . 123.7(5) ?
    O1A N1A C1A . . 117.7(6) ?
    O2A N1A C1A . . 118.6(5) ?
    C4A N2A C7A . . 127.4(5) ?
    C4A N2A H2NA . . 115.(3) ?
    C7A N2A H2NA . . 118.(3) ?
    C7A N3A C8A . . 124.8(5) ?
    C7A N3A H3NA . . 116.(3) ?
    C8A N3A H3NA . . 118.(3) ?
    C14A N4A C15A . . 118.4(4) ?
    C14A N4A C26A . . 123.4(4) ?
    C15A N4A C26A . . 118.2(4) ?
    C2A C1A C6A . . 121.8(5) ?
    C2A C1A N1A . . 118.9(5) ?
    C6A C1A N1A . . 119.2(5) ?
    C1A C2A C3A . . 119.0(5) ?
    C1A C2A H2A . . 120.5 ?
    C3A C2A H2A . . 120.5 ?
    C2A C3A C4A . . 121.3(6) ?
    C2A C3A H3A . . 119.4 ?
    C4A C3A H3A . . 119.4 ?
    N2A C4A C5A . . 124.1(5) ?
    N2A C4A C3A . . 117.6(5) ?
    C5A C4A C3A . . 118.4(5) ?
    C6A C5A C4A . . 120.6(5) ?
    C6A C5A H5A . . 119.7 ?
    C4A C5A H5A . . 119.7 ?
    C1A C6A C5A . . 119.0(6) ?
    C1A C6A H6A . . 120.5 ?
    C5A C6A H6A . . 120.5 ?
    O3A C7A N3A . . 124.6(5) ?
    O3A C7A N2A . . 123.9(5) ?
    N3A C7A N2A . . 111.4(5) ?
    C9A C8A C13A . . 120.0(5) ?
    C9A C8A N3A . . 116.6(5) ?
    C13A C8A N3A . . 123.4(5) ?
    C8A C9A C10A . . 120.8(5) ?
    C8A C9A H9A . . 119.6 ?
    C10A C9A H9A . . 119.6 ?
    C11A C10A C9A . . 119.9(5) ?
    C11A C10A H10A . . 120.1 ?
    C9A C10A H10A . . 120.1 ?
    C12A C11A C10A . . 118.8(5) ?
    C12A C11A C14A . . 123.6(5) ?
    C10A C11A C14A . . 117.3(5) ?
    C11A C12A C13A . . 121.8(5) ?
    C11A C12A H12A . . 119.1 ?
    C13A C12A H12A . . 119.1 ?
    C8A C13A C12A . . 118.7(5) ?
    C8A C13A H13A . . 120.6 ?
    C12A C13A H13A . . 120.6 ?
    O4A C14A N4A . . 122.1(5) ?
    O4A C14A C11A . . 118.6(5) ?
    N4A C14A C11A . . 119.2(5) ?
    N4A C15A C16A . . 113.2(4) ?
    N4A C15A H15A . . 108.9 ?
    C16A C15A H15A . . 108.9 ?
    N4A C15A H15B . . 108.9 ?
    C16A C15A H15B . . 108.9 ?
    H15A C15A H15B . . 107.7 ?
    O5A C16A C15A . . 108.2(4) ?
    O5A C16A H16A . . 110.0 ?
    C15A C16A H16A . . 110.0 ?
    O5A C16A H16B . . 110.0 ?
    C15A C16A H16B . . 110.0 ?
    H16A C16A H16B . . 108.4 ?
    O5A C17A C18A . . 111.2(4) ?
    O5A C17A H17A . . 109.4 ?
    C18A C17A H17A . . 109.4 ?
    O5A C17A H17B . . 109.4 ?
    C18A C17A H17B . . 109.4 ?
    H17A C17A H17B . . 108.0 ?
    O6A C18A C17A . . 106.1(4) ?
    O6A C18A H18A . . 110.5 ?
    C17A C18A H18A . . 110.5 ?
    O6A C18A H18B . . 110.5 ?
    C17A C18A H18B . . 110.5 ?
    H18A C18A H18B . . 108.7 ?
    O6A C19A C20A . . 108.2(5) ?
    O6A C19A H19A . . 110.1 ?
    C20A C19A H19A . . 110.1 ?
    O6A C19A H19B . . 110.1 ?
    C20A C19A H19B . . 110.1 ?
    H19A C19A H19B . . 108.4 ?
    O7A C20A C19A . . 106.4(5) ?
    O7A C20A H20A . . 110.4 ?
    C19A C20A H20A . . 110.4 ?
    O7A C20A H20B . . 110.4 ?
    C19A C20A H20B . . 110.4 ?
    H20A C20A H20B . . 108.6 ?
    O7A C21A C22A . . 106.5(4) ?
    O7A C21A H21A . . 110.4 ?
    C22A C21A H21A . . 110.4 ?
    O7A C21A H21B . . 110.4 ?
    C22A C21A H21B . . 110.4 ?
    H21A C21A H21B . . 108.6 ?
    O8A C22A C21A . . 106.9(4) ?
    O8A C22A H22A . . 110.3 ?
    C21A C22A H22A . . 110.3 ?
    O8A C22A H22B . . 110.3 ?
    C21A C22A H22B . . 110.3 ?
    H22A C22A H22B . . 108.6 ?
    O8A C23A C24A . . 108.9(4) ?
    O8A C23A H23A . . 109.9 ?
    C24A C23A H23A . . 109.9 ?
    O8A C23A H23B . . 109.9 ?
    C24A C23A H23B . . 109.9 ?
    H23A C23A H23B . . 108.3 ?
    O9A C24A C23A . . 109.4(4) ?
    O9A C24A H24A . . 109.8 ?
    C23A C24A H24A . . 109.8 ?
    O9A C24A H24B . . 109.8 ?
    C23A C24A H24B . . 109.8 ?
    H24A C24A H24B . . 108.2 ?
    O9A C25A C26A . . 110.4(4) ?
    O9A C25A H25A . . 109.6 ?
    C26A C25A H25A . . 109.6 ?
    O9A C25A H25B . . 109.6 ?
    C26A C25A H25B . . 109.6 ?
    H25A C25A H25B . . 108.1 ?
    N4A C26A C25A . . 113.6(4) ?
    N4A C26A H26A . . 108.8 ?
    C25A C26A H26A . . 108.8 ?
    N4A C26A H26B . . 108.8 ?
    C25A C26A H26B . . 108.8 ?
    H26A C26A H26B . . 107.7 ?
    O10A C27A H27A . . 109.5 ?
    O10A C27A H27B . . 109.5 ?
    H27A C27A H27B . . 109.5 ?
    O10A C27A H27C . . 109.5 ?
    H27A C27A H27C . . 109.5 ?
    H27B C27A H27C . . 109.5 ?
    O10B Na1B O6B . . 87.26(15) ?
    O10B Na1B O8B . . 86.78(15) ?
    O6B Na1B O8B . . 134.29(14) ?
    O10B Na1B O7B . . 95.54(15) ?
    O6B Na1B O7B . . 67.32(13) ?
    O8B Na1B O7B . . 68.25(13) ?
    O10B Na1B O5B . . 91.31(15) ?
    O6B Na1B O5B . . 67.28(13) ?
    O8B Na1B O5B . . 158.10(14) ?
    O7B Na1B O5B . . 133.61(14) ?
    O10B Na1B O9B . . 82.93(14) ?
    O6B Na1B O9B . . 156.64(14) ?
    O8B Na1B O9B . . 66.38(12) ?
    O7B Na1B O9B . . 134.63(14) ?
    O5B Na1B O9B . . 91.73(12) ?
    O10B Na1B Br1B . . 171.72(14) ?
    O6B Na1B Br1B . . 100.80(11) ?
    O8B Na1B Br1B . . 88.87(10) ?
    O7B Na1B Br1B . . 89.38(10) ?
    O5B Na1B Br1B . . 90.09(10) ?
    O9B Na1B Br1B . . 88.87(10) ?
    C17B O5B C16B . . 112.6(4) ?
    C17B O5B Na1B . . 111.1(3) ?
    C16B O5B Na1B . . 116.6(3) ?
    C18B O6B C19B . . 113.8(4) ?
    C18B O6B Na1B . . 110.6(3) ?
    C19B O6B Na1B . . 116.0(3) ?
    C20B O7B C21B . . 114.2(4) ?
    C20B O7B Na1B . . 109.7(3) ?
    C21B O7B Na1B . . 112.6(3) ?
    C23B O8B C22B . . 112.8(4) ?
    C23B O8B Na1B . . 110.1(3) ?
    C22B O8B Na1B . . 110.4(3) ?
    C24B O9B C25B . . 109.8(4) ?
    C24B O9B Na1B . . 111.1(3) ?
    C25B O9B Na1B . . 125.2(3) ?
    C27B O10B Na1B . . 132.2(4) ?
    C27B O10B H1MB . . 113.(4) ?
    Na1B O10B H1MB . . 112.(4) ?
    O2B N1B O1B . . 122.7(5) ?
    O2B N1B C1B . . 119.6(6) ?
    O1B N1B C1B . . 117.8(6) ?
    C4B N2B C7B . . 128.7(5) ?
    C4B N2B H2NB . . 113.(3) ?
    C7B N2B H2NB . . 118.(3) ?
    C7B N3B C8B . . 126.2(4) ?
    C7B N3B H3NB . . 116.(3) ?
    C8B N3B H3NB . . 118.(3) ?
    C14B N4B C15B . . 117.9(4) ?
    C14B N4B C26B . . 124.0(4) ?
    C15B N4B C26B . . 117.6(4) ?
    C2B C1B C6B . . 121.3(5) ?
    C2B C1B N1B . . 119.6(5) ?
    C6B C1B N1B . . 119.1(6) ?
    C3B C2B C1B . . 119.0(5) ?
    C3B C2B H2B . . 120.5 ?
    C1B C2B H2B . . 120.5 ?
    C2B C3B C4B . . 121.1(6) ?
    C2B C3B H3B . . 119.4 ?
    C4B C3B H3B . . 119.4 ?
    C5B C4B N2B . . 125.1(5) ?
    C5B C4B C3B . . 119.0(5) ?
    N2B C4B C3B . . 115.8(5) ?
    C4B C5B C6B . . 120.3(5) ?
    C4B C5B H5B . . 119.9 ?
    C6B C5B H5B . . 119.9 ?
    C1B C6B C5B . . 119.3(6) ?
    C1B C6B H6B . . 120.4 ?
    C5B C6B H6B . . 120.4 ?
    O3B C7B N3B . . 125.0(5) ?
    O3B C7B N2B . . 123.2(5) ?
    N3B C7B N2B . . 111.8(4) ?
    C9B C8B C13B . . 120.1(5) ?
    C9B C8B N3B . . 116.6(4) ?
    C13B C8B N3B . . 123.4(4) ?
    C8B C9B C10B . . 120.6(5) ?
    C8B C9B H9B . . 119.7 ?
    C10B C9B H9B . . 119.7 ?
    C9B C10B C11B . . 120.1(5) ?
    C9B C10B H10B . . 120.0 ?
    C11B C10B H10B . . 120.0 ?
    C12B C11B C10B . . 118.9(5) ?
    C12B C11B C14B . . 122.7(4) ?
    C10B C11B C14B . . 118.1(4) ?
    C11B C12B C13B . . 121.6(5) ?
    C11B C12B H12B . . 119.2 ?
    C13B C12B H12B . . 119.2 ?
    C8B C13B C12B . . 118.8(5) ?
    C8B C13B H13B . . 120.6 ?
    C12B C13B H13B . . 120.6 ?
    O4B C14B N4B . . 121.9(5) ?
    O4B C14B C11B . . 118.1(5) ?
    N4B C14B C11B . . 120.0(4) ?
    N4B C15B C16B . . 113.5(5) ?
    N4B C15B H15C . . 108.9 ?
    C16B C15B H15C . . 108.9 ?
    N4B C15B H15D . . 108.9 ?
    C16B C15B H15D . . 108.9 ?
    H15C C15B H15D . . 107.7 ?
    O5B C16B C15B . . 109.5(4) ?
    O5B C16B H16C . . 109.8 ?
    C15B C16B H16C . . 109.8 ?
    O5B C16B H16D . . 109.8 ?
    C15B C16B H16D . . 109.8 ?
    H16C C16B H16D . . 108.2 ?
    O5B C17B C18B . . 111.5(5) ?
    O5B C17B H17C . . 109.3 ?
    C18B C17B H17C . . 109.3 ?
    O5B C17B H17D . . 109.3 ?
    C18B C17B H17D . . 109.3 ?
    H17C C17B H17D . . 108.0 ?
    O6B C18B C17B . . 105.9(4) ?
    O6B C18B H18C . . 110.6 ?
    C17B C18B H18C . . 110.6 ?
    O6B C18B H18D . . 110.6 ?
    C17B C18B H18D . . 110.6 ?
    H18C C18B H18D . . 108.7 ?
    O6B C19B C20B . . 107.2(4) ?
    O6B C19B H19C . . 110.3 ?
    C20B C19B H19C . . 110.3 ?
    O6B C19B H19D . . 110.3 ?
    C20B C19B H19D . . 110.3 ?
    H19C C19B H19D . . 108.5 ?
    O7B C20B C19B . . 106.7(4) ?
    O7B C20B H20C . . 110.4 ?
    C19B C20B H20C . . 110.4 ?
    O7B C20B H20D . . 110.4 ?
    C19B C20B H20D . . 110.4 ?
    H20C C20B H20D . . 108.6 ?
    O7B C21B C22B . . 107.3(4) ?
    O7B C21B H21C . . 110.3 ?
    C22B C21B H21C . . 110.3 ?
    O7B C21B H21D . . 110.3 ?
    C22B C21B H21D . . 110.3 ?
    H21C C21B H21D . . 108.5 ?
    O8B C22B C21B . . 107.4(4) ?
    O8B C22B H22C . . 110.2 ?
    C21B C22B H22C . . 110.2 ?
    O8B C22B H22D . . 110.2 ?
    C21B C22B H22D . . 110.2 ?
    H22C C22B H22D . . 108.5 ?
    O8B C23B C24B . . 107.6(4) ?
    O8B C23B H23C . . 110.2 ?
    C24B C23B H23C . . 110.2 ?
    O8B C23B H23D . . 110.2 ?
    C24B C23B H23D . . 110.2 ?
    H23C C23B H23D . . 108.5 ?
    O9B C24B C23B . . 109.6(4) ?
    O9B C24B H24C . . 109.7 ?
    C23B C24B H24C . . 109.7 ?
    O9B C24B H24D . . 109.7 ?
    C23B C24B H24D . . 109.7 ?
    H24C C24B H24D . . 108.2 ?
    O9B C25B C26B . . 111.2(4) ?
    O9B C25B H25C . . 109.4 ?
    C26B C25B H25C . . 109.4 ?
    O9B C25B H25D . . 109.4 ?
    C26B C25B H25D . . 109.4 ?
    H25C C25B H25D . . 108.0 ?
    N4B C26B C25B . . 114.5(4) ?
    N4B C26B H26C . . 108.6 ?
    C25B C26B H26C . . 108.6 ?
    N4B C26B H26D . . 108.6 ?
    C25B C26B H26D . . 108.6 ?
    H26C C26B H26D . . 107.6 ?
    O10B C27B H27D . . 109.5 ?
    O10B C27B H27E . . 109.5 ?
    H27D C27B H27E . . 109.5 ?
    O10B C27B H27F . . 109.5 ?
    H27D C27B H27F . . 109.5 ?
    H27E C27B H27F . . 109.5 ?
    O10C Na1C O6C . . 87.25(16) ?
    O10C Na1C O8C . . 86.92(15) ?
    O6C Na1C O8C . . 134.61(15) ?
    O10C Na1C O7C . . 96.11(16) ?
    O6C Na1C O7C . . 67.64(13) ?
    O8C Na1C O7C . . 68.33(13) ?
    O10C Na1C O5C . . 92.78(15) ?
    O6C Na1C O5C . . 67.37(13) ?
    O8C Na1C O5C . . 157.89(15) ?
    O7C Na1C O5C . . 133.54(15) ?
    O10C Na1C O9C . . 82.16(15) ?
    O6C Na1C O9C . . 156.09(14) ?
    O8C Na1C O9C . . 66.33(12) ?
    O7C Na1C O9C . . 134.66(14) ?
    O5C Na1C O9C . . 91.71(13) ?
    O10C Na1C Br1C . . 171.63(15) ?
    O6C Na1C Br1C . . 100.68(11) ?
    O8C Na1C Br1C . . 89.32(10) ?
    O7C Na1C Br1C . . 89.43(11) ?
    O5C Na1C Br1C . . 87.90(10) ?
    O9C Na1C Br1C . . 89.48(10) ?
    C16C O5C C17C . . 113.0(4) ?
    C16C O5C Na1C . . 118.0(3) ?
    C17C O5C Na1C . . 111.3(3) ?
    C18C O6C C19C . . 113.3(4) ?
    C18C O6C Na1C . . 110.0(3) ?
    C19C O6C Na1C . . 116.3(3) ?
    C21C O7C C20C . . 113.8(4) ?
    C21C O7C Na1C . . 113.1(3) ?
    C20C O7C Na1C . . 109.3(3) ?
    C23C O8C C22C . . 111.9(4) ?
    C23C O8C Na1C . . 110.0(3) ?
    C22C O8C Na1C . . 110.4(3) ?
    C24C O9C C25C . . 110.1(4) ?
    C24C O9C Na1C . . 111.8(3) ?
    C25C O9C Na1C . . 124.5(3) ?
    C27C O10C Na1C . . 131.7(4) ?
    C27C O10C H1MC . . 109.(5) ?
    Na1C O10C H1MC . . 117.(5) ?
    O2C N1C O1C . . 124.0(5) ?
    O2C N1C C1C . . 118.4(6) ?
    O1C N1C C1C . . 117.6(6) ?
    C4C N2C C7C . . 126.7(5) ?
    C4C N2C H2NC . . 122.(3) ?
    C7C N2C H2NC . . 111.(3) ?
    C7C N3C C8C . . 124.0(5) ?
    C7C N3C H3NC . . 128.(3) ?
    C8C N3C H3NC . . 108.(3) ?
    C14C N4C C26C . . 124.2(4) ?
    C14C N4C C15C . . 117.9(4) ?
    C26C N4C C15C . . 117.4(4) ?
    C6C C1C C2C . . 121.9(5) ?
    C6C C1C N1C . . 119.6(6) ?
    C2C C1C N1C . . 118.4(6) ?
    C3C C2C C1C . . 119.1(5) ?
    C3C C2C H2C . . 120.5 ?
    C1C C2C H2C . . 120.5 ?
    C2C C3C C4C . . 119.5(5) ?
    C2C C3C H3C . . 120.2 ?
    C4C C3C H3C . . 120.2 ?
    C5C C4C C3C . . 120.8(5) ?
    C5C C4C N2C . . 124.7(5) ?
    C3C C4C N2C . . 114.5(5) ?
    C6C C5C C4C . . 118.6(6) ?
    C6C C5C H5C . . 120.7 ?
    C4C C5C H5C . . 120.7 ?
    C5C C6C C1C . . 120.2(6) ?
    C5C C6C H6C . . 119.9 ?
    C1C C6C H6C . . 119.9 ?
    O3C C7C N3C . . 126.9(5) ?
    O3C C7C N2C . . 123.1(5) ?
    N3C C7C N2C . . 110.0(5) ?
    C9C C8C C13C . . 119.3(5) ?
    C9C C8C N3C . . 118.7(5) ?
    C13C C8C N3C . . 122.0(5) ?
    C8C C9C C10C . . 121.5(5) ?
    C8C C9C H9C . . 119.3 ?
    C10C C9C H9C . . 119.3 ?
    C9C C10C C11C . . 119.8(5) ?
    C9C C10C H10C . . 120.1 ?
    C11C C10C H10C . . 120.1 ?
    C10C C11C C12C . . 118.6(5) ?
    C10C C11C C14C . . 118.9(4) ?
    C12C C11C C14C . . 122.1(4) ?
    C13C C12C C11C . . 122.3(5) ?
    C13C C12C H12C . . 118.8 ?
    C11C C12C H12C . . 118.8 ?
    C12C C13C C8C . . 118.5(5) ?
    C12C C13C H13C . . 120.7 ?
    C8C C13C H13C . . 120.7 ?
    O4C C14C N4C . . 121.8(5) ?
    O4C C14C C11C . . 118.3(5) ?
    N4C C14C C11C . . 119.9(4) ?
    N4C C15C C16C . . 112.8(4) ?
    N4C C15C H15E . . 109.0 ?
    C16C C15C H15E . . 109.0 ?
    N4C C15C H15F . . 109.0 ?
    C16C C15C H15F . . 109.0 ?
    H15E C15C H15F . . 107.8 ?
    O5C C16C C15C . . 109.5(4) ?
    O5C C16C H16E . . 109.8 ?
    C15C C16C H16E . . 109.8 ?
    O5C C16C H16F . . 109.8 ?
    C15C C16C H16F . . 109.8 ?
    H16E C16C H16F . . 108.2 ?
    O5C C17C C18C . . 110.5(5) ?
    O5C C17C H17E . . 109.5 ?
    C18C C17C H17E . . 109.5 ?
    O5C C17C H17F . . 109.5 ?
    C18C C17C H17F . . 109.5 ?
    H17E C17C H17F . . 108.1 ?
    O6C C18C C17C . . 106.3(4) ?
    O6C C18C H18E . . 110.5 ?
    C17C C18C H18E . . 110.5 ?
    O6C C18C H18F . . 110.5 ?
    C17C C18C H18F . . 110.5 ?
    H18E C18C H18F . . 108.7 ?
    O6C C19C C20C . . 106.8(5) ?
    O6C C19C H19E . . 110.4 ?
    C20C C19C H19E . . 110.4 ?
    O6C C19C H19F . . 110.4 ?
    C20C C19C H19F . . 110.4 ?
    H19E C19C H19F . . 108.6 ?
    O7C C20C C19C . . 107.0(5) ?
    O7C C20C H20E . . 110.3 ?
    C19C C20C H20E . . 110.3 ?
    O7C C20C H20F . . 110.3 ?
    C19C C20C H20F . . 110.3 ?
    H20E C20C H20F . . 108.6 ?
    O7C C21C C22C . . 107.2(4) ?
    O7C C21C H21E . . 110.3 ?
    C22C C21C H21E . . 110.3 ?
    O7C C21C H21F . . 110.3 ?
    C22C C21C H21F . . 110.3 ?
    H21E C21C H21F . . 108.5 ?
    O8C C22C C21C . . 106.1(4) ?
    O8C C22C H22E . . 110.5 ?
    C21C C22C H22E . . 110.5 ?
    O8C C22C H22F . . 110.5 ?
    C21C C22C H22F . . 110.5 ?
    H22E C22C H22F . . 108.7 ?
    O8C C23C C24C . . 107.7(4) ?
    O8C C23C H23E . . 110.2 ?
    C24C C23C H23E . . 110.2 ?
    O8C C23C H23F . . 110.2 ?
    C24C C23C H23F . . 110.2 ?
    H23E C23C H23F . . 108.5 ?
    O9C C24C C23C . . 108.6(4) ?
    O9C C24C H24E . . 110.0 ?
    C23C C24C H24E . . 110.0 ?
    O9C C24C H24F . . 110.0 ?
    C23C C24C H24F . . 110.0 ?
    H24E C24C H24F . . 108.4 ?
    O9C C25C C26C . . 109.9(4) ?
    O9C C25C H25E . . 109.7 ?
    C26C C25C H25E . . 109.7 ?
    O9C C25C H25F . . 109.7 ?
    C26C C25C H25F . . 109.7 ?
    H25E C25C H25F . . 108.2 ?
    N4C C26C C25C . . 113.9(4) ?
    N4C C26C H26E . . 108.8 ?
    C25C C26C H26E . . 108.8 ?
    N4C C26C H26F . . 108.8 ?
    C25C C26C H26F . . 108.8 ?
    H26E C26C H26F . . 107.7 ?
    O10C C27C H27G . . 109.5 ?
    O10C C27C H27H . . 109.5 ?
    H27G C27C H27H . . 109.5 ?
    O10C C27C H27I . . 109.5 ?
    H27G C27C H27I . . 109.5 ?
    H27H C27C H27I . . 109.5 ?
    O10D Na1D O7D . . 99.79(16) ?
    O10D Na1D O8D . . 86.14(14) ?
    O7D Na1D O8D . . 68.14(13) ?
    O10D Na1D O6D . . 90.19(15) ?
    O7D Na1D O6D . . 67.49(13) ?
    O8D Na1D O6D . . 134.09(15) ?
    O10D Na1D O5D . . 89.93(15) ?
    O7D Na1D O5D . . 134.05(15) ?
    O8D Na1D O5D . . 157.79(15) ?
    O6D Na1D O5D . . 67.68(13) ?
    O10D Na1D O9D . . 80.55(14) ?
    O7D Na1D O9D . . 134.19(14) ?
    O8D Na1D O9D . . 66.18(12) ?
    O6D Na1D O9D . . 157.43(14) ?
    O5D Na1D O9D . . 91.61(13) ?
    O10D Na1D Br1D . . 171.65(14) ?
    O7D Na1D Br1D . . 86.41(10) ?
    O8D Na1D Br1D . . 91.06(10) ?
    O6D Na1D Br1D . . 97.39(11) ?
    O5D Na1D Br1D . . 89.71(10) ?
    O9D Na1D Br1D . . 91.12(10) ?
    C16D O5D C17D . . 113.9(4) ?
    C16D O5D Na1D . . 116.7(3) ?
    C17D O5D Na1D . . 111.3(3) ?
    C19D O6D C18D . . 113.5(4) ?
    C19D O6D Na1D . . 113.2(3) ?
    C18D O6D Na1D . . 111.4(3) ?
    C20D O7D C21D . . 113.8(4) ?
    C20D O7D Na1D . . 114.0(3) ?
    C21D O7D Na1D . . 113.0(3) ?
    C23D O8D C22D . . 111.9(4) ?
    C23D O8D Na1D . . 109.7(3) ?
    C22D O8D Na1D . . 111.8(3) ?
    C24D O9D C25D . . 110.0(4) ?
    C24D O9D Na1D . . 113.1(3) ?
    C25D O9D Na1D . . 124.7(3) ?
    C27D O10D Na1D . . 125.5(4) ?
    C27D O10D H1MD . . 113.(4) ?
    Na1D O10D H1MD . . 110.(4) ?
    O1D N1D O2D . . 123.8(5) ?
    O1D N1D C1D . . 117.0(5) ?
    O2D N1D C1D . . 119.2(5) ?
    C7D N2D C4D . . 126.2(5) ?
    C7D N2D H2ND . . 113.(3) ?
    C4D N2D H2ND . . 120.(3) ?
    C7D N3D C8D . . 125.6(5) ?
    C7D N3D H3ND . . 119.(3) ?
    C8D N3D H3ND . . 114.(3) ?
    C14D N4D C26D . . 123.3(4) ?
    C14D N4D C15D . . 118.7(4) ?
    C26D N4D C15D . . 117.9(4) ?
    C2D C1D C6D . . 122.1(5) ?
    C2D C1D N1D . . 119.1(5) ?
    C6D C1D N1D . . 118.7(6) ?
    C3D C2D C1D . . 119.2(5) ?
    C3D C2D H2D . . 120.4 ?
    C1D C2D H2D . . 120.4 ?
    C2D C3D C4D . . 119.7(5) ?
    C2D C3D H3D . . 120.2 ?
    C4D C3D H3D . . 120.2 ?
    C5D C4D N2D . . 124.4(5) ?
    C5D C4D C3D . . 120.1(5) ?
    N2D C4D C3D . . 115.6(5) ?
    C6D C5D C4D . . 119.6(5) ?
    C6D C5D H5D . . 120.2 ?
    C4D C5D H5D . . 120.2 ?
    C5D C6D C1D . . 119.3(6) ?
    C5D C6D H6D . . 120.4 ?
    C1D C6D H6D . . 120.4 ?
    O3D C7D N2D . . 125.7(5) ?
    O3D C7D N3D . . 124.5(5) ?
    N2D C7D N3D . . 109.8(5) ?
    C13D C8D C9D . . 118.9(5) ?
    C13D C8D N3D . . 123.6(5) ?
    C9D C8D N3D . . 117.5(5) ?
    C10D C9D C8D . . 120.2(5) ?
    C10D C9D H9D . . 119.9 ?
    C8D C9D H9D . . 119.9 ?
    C9D C10D C11D . . 121.3(5) ?
    C9D C10D H10D . . 119.4 ?
    C11D C10D H10D . . 119.4 ?
    C10D C11D C12D . . 119.1(5) ?
    C10D C11D C14D . . 118.5(5) ?
    C12D C11D C14D . . 122.1(5) ?
    C11D C12D C13D . . 120.2(5) ?
    C11D C12D H12D . . 119.9 ?
    C13D C12D H12D . . 119.9 ?
    C8D C13D C12D . . 120.3(5) ?
    C8D C13D H13D . . 119.8 ?
    C12D C13D H13D . . 119.8 ?
    O4D C14D N4D . . 122.0(5) ?
    O4D C14D C11D . . 119.0(5) ?
    N4D C14D C11D . . 118.8(4) ?
    N4D C15D C16D . . 113.4(4) ?
    N4D C15D H15G . . 108.9 ?
    C16D C15D H15G . . 108.9 ?
    N4D C15D H15H . . 108.9 ?
    C16D C15D H15H . . 108.9 ?
    H15G C15D H15H . . 107.7 ?
    O5D C16D C15D . . 107.9(4) ?
    O5D C16D H16G . . 110.1 ?
    C15D C16D H16G . . 110.1 ?
    O5D C16D H16H . . 110.1 ?
    C15D C16D H16H . . 110.1 ?
    H16G C16D H16H . . 108.4 ?
    O5D C17D C18D . . 110.9(5) ?
    O5D C17D H17G . . 109.5 ?
    C18D C17D H17G . . 109.5 ?
    O5D C17D H17H . . 109.5 ?
    C18D C17D H17H . . 109.5 ?
    H17G C17D H17H . . 108.0 ?
    O6D C18D C17D . . 106.5(5) ?
    O6D C18D H18G . . 110.4 ?
    C17D C18D H18G . . 110.4 ?
    O6D C18D H18H . . 110.4 ?
    C17D C18D H18H . . 110.4 ?
    H18G C18D H18H . . 108.6 ?
    O6D C19D C20D . . 107.6(5) ?
    O6D C19D H19G . . 110.2 ?
    C20D C19D H19G . . 110.2 ?
    O6D C19D H19H . . 110.2 ?
    C20D C19D H19H . . 110.2 ?
    H19G C19D H19H . . 108.5 ?
    O7D C20D C19D . . 107.8(5) ?
    O7D C20D H20G . . 110.1 ?
    C19D C20D H20G . . 110.1 ?
    O7D C20D H20H . . 110.1 ?
    C19D C20D H20H . . 110.1 ?
    H20G C20D H20H . . 108.5 ?
    O7D C21D C22D . . 107.5(4) ?
    O7D C21D H21G . . 110.2 ?
    C22D C21D H21G . . 110.2 ?
    O7D C21D H21H . . 110.2 ?
    C22D C21D H21H . . 110.2 ?
    H21G C21D H21H . . 108.5 ?
    O8D C22D C21D . . 107.0(4) ?
    O8D C22D H22G . . 110.3 ?
    C21D C22D H22G . . 110.3 ?
    O8D C22D H22H . . 110.3 ?
    C21D C22D H22H . . 110.3 ?
    H22G C22D H22H . . 108.6 ?
    O8D C23D C24D . . 107.8(4) ?
    O8D C23D H23G . . 110.2 ?
    C24D C23D H23G . . 110.2 ?
    O8D C23D H23H . . 110.2 ?
    C24D C23D H23H . . 110.2 ?
    H23G C23D H23H . . 108.5 ?
    O9D C24D C23D . . 109.6(4) ?
    O9D C24D H24G . . 109.8 ?
    C23D C24D H24G . . 109.8 ?
    O9D C24D H24H . . 109.8 ?
    C23D C24D H24H . . 109.8 ?
    H24G C24D H24H . . 108.2 ?
    O9D C25D C26D . . 110.4(4) ?
    O9D C25D H25G . . 109.6 ?
    C26D C25D H25G . . 109.6 ?
    O9D C25D H25H . . 109.6 ?
    C26D C25D H25H . . 109.6 ?
    H25G C25D H25H . . 108.1 ?
    N4D C26D C25D . . 113.6(4) ?
    N4D C26D H26G . . 108.8 ?
    C25D C26D H26G . . 108.8 ?
    N4D C26D H26H . . 108.8 ?
    C25D C26D H26H . . 108.8 ?
    H26G C26D H26H . . 107.7 ?
    O10D C27D H27J . . 109.5 ?
    O10D C27D H27K . . 109.5 ?
    H27J C27D H27K . . 109.5 ?
    O10D C27D H27L . . 109.5 ?
    H27J C27D H27L . . 109.5 ?
    H27K C27D H27L . . 109.5 ?

loop_
    _geom_torsion_atom_site_label_1
    _geom_torsion_atom_site_label_2
    _geom_torsion_atom_site_label_3
    _geom_torsion_atom_site_label_4
    _geom_torsion_site_symmetry_1
    _geom_torsion_site_symmetry_2
    _geom_torsion_site_symmetry_3
    _geom_torsion_site_symmetry_4
    _geom_torsion
    _geom_torsion_publ_flag
    O1A N1A C1A C2A . . . . 3.6(8) ?
    O2A N1A C1A C2A . . . . -175.3(5) ?
    O1A N1A C1A C6A . . . . -178.6(5) ?
    O2A N1A C1A C6A . . . . 2.5(8) ?
    C6A C1A C2A C3A . . . . -0.2(8) ?
    N1A C1A C2A C3A . . . . 177.6(5) ?
    C1A C2A C3A C4A . . . . -0.5(8) ?
    C7A N2A C4A C5A . . . . 8.4(9) ?
    C7A N2A C4A C3A . . . . -173.6(5) ?
    C2A C3A C4A N2A . . . . -176.8(5) ?
    C2A C3A C4A C5A . . . . 1.3(8) ?
    N2A C4A C5A C6A . . . . 176.5(5) ?
    C3A C4A C5A C6A . . . . -1.5(8) ?
    C2A C1A C6A C5A . . . . 0.0(9) ?
    N1A C1A C6A C5A . . . . -177.8(5) ?
    C4A C5A C6A C1A . . . . 0.8(9) ?
    C8A N3A C7A O3A . . . . 8.2(9) ?
    C8A N3A C7A N2A . . . . -170.8(5) ?
    C4A N2A C7A O3A . . . . 4.4(9) ?
    C4A N2A C7A N3A . . . . -176.6(5) ?
    C7A N3A C8A C9A . . . . 151.8(5) ?
    C7A N3A C8A C13A . . . . -28.6(8) ?
    C13A C8A C9A C10A . . . . 0.4(8) ?
    N3A C8A C9A C10A . . . . 179.9(5) ?
    C8A C9A C10A C11A . . . . -0.6(8) ?
    C9A C10A C11A C12A . . . . 0.6(8) ?
    C9A C10A C11A C14A . . . . 174.7(5) ?
    C10A C11A C12A C13A . . . . -0.4(8) ?
    C14A C11A C12A C13A . . . . -174.2(5) ?
    C9A C8A C13A C12A . . . . -0.2(8) ?
    N3A C8A C13A C12A . . . . -179.7(5) ?
    C11A C12A C13A C8A . . . . 0.2(8) ?
    C15A N4A C14A O4A . . . . 2.1(8) ?
    C26A N4A C14A O4A . . . . -178.1(5) ?
    C15A N4A C14A C11A . . . . -174.3(5) ?
    C26A N4A C14A C11A . . . . 5.5(8) ?
    C12A C11A C14A O4A . . . . 97.9(7) ?
    C10A C11A C14A O4A . . . . -75.9(7) ?
    C12A C11A C14A N4A . . . . -85.5(7) ?
    C10A C11A C14A N4A . . . . 100.6(6) ?
    C14A N4A C15A C16A . . . . 100.5(5) ?
    C26A N4A C15A C16A . . . . -79.3(6) ?
    C17A O5A C16A C15A . . . . -179.8(4) ?
    Na1A O5A C16A C15A . . . . 49.5(5) ?
    N4A C15A C16A O5A . . . . 68.4(5) ?
    C16A O5A C17A C18A . . . . -96.0(5) ?
    Na1A O5A C17A C18A . . . . 37.1(5) ?
    C19A O6A C18A C17A . . . . -175.1(5) ?
    Na1A O6A C18A C17A . . . . 55.9(5) ?
    O5A C17A C18A O6A . . . . -62.3(6) ?
    C18A O6A C19A C20A . . . . -173.6(5) ?
    Na1A O6A C19A C20A . . . . -45.0(6) ?
    C21A O7A C20A C19A . . . . 178.7(5) ?
    Na1A O7A C20A C19A . . . . -50.5(5) ?
    O6A C19A C20A O7A . . . . 62.9(6) ?
    C20A O7A C21A C22A . . . . 178.3(4) ?
    Na1A O7A C21A C22A . . . . 48.0(5) ?
    C23A O8A C22A C21A . . . . 172.0(4) ?
    Na1A O8A C22A C21A . . . . 48.7(5) ?
    O7A C21A C22A O8A . . . . -63.9(5) ?
    C22A O8A C23A C24A . . . . 172.6(4) ?
    Na1A O8A C23A C24A . . . . -62.6(4) ?
    C25A O9A C24A C23A . . . . -171.0(4) ?
    Na1A O9A C24A C23A . . . . -27.4(5) ?
    O8A C23A C24A O9A . . . . 60.3(5) ?
    C24A O9A C25A C26A . . . . 177.0(4) ?
    Na1A O9A C25A C26A . . . . 38.8(5) ?
    C14A N4A C26A C25A . . . . 103.1(6) ?
    C15A N4A C26A C25A . . . . -77.1(6) ?
    O9A C25A C26A N4A . . . . 68.3(5) ?
    O2B N1B C1B C2B . . . . -172.1(5) ?
    O1B N1B C1B C2B . . . . 6.5(8) ?
    O2B N1B C1B C6B . . . . 7.1(9) ?
    O1B N1B C1B C6B . . . . -174.3(6) ?
    C6B C1B C2B C3B . . . . -0.2(9) ?
    N1B C1B C2B C3B . . . . 179.0(5) ?
    C1B C2B C3B C4B . . . . 0.5(8) ?
    C7B N2B C4B C5B . . . . 10.2(9) ?
    C7B N2B C4B C3B . . . . -169.8(5) ?
    C2B C3B C4B C5B . . . . -0.2(8) ?
    C2B C3B C4B N2B . . . . 179.8(5) ?
    N2B C4B C5B C6B . . . . 179.6(5) ?
    C3B C4B C5B C6B . . . . -0.3(9) ?
    C2B C1B C6B C5B . . . . -0.4(9) ?
    N1B C1B C6B C5B . . . . -179.6(5) ?
    C4B C5B C6B C1B . . . . 0.7(9) ?
    C8B N3B C7B O3B . . . . -2.5(9) ?
    C8B N3B C7B N2B . . . . 178.0(5) ?
    C4B N2B C7B O3B . . . . -1.6(9) ?
    C4B N2B C7B N3B . . . . 177.9(5) ?
    C7B N3B C8B C9B . . . . 157.7(5) ?
    C7B N3B C8B C13B . . . . -24.2(8) ?
    C13B C8B C9B C10B . . . . 0.3(8) ?
    N3B C8B C9B C10B . . . . 178.4(5) ?
    C8B C9B C10B C11B . . . . -0.8(8) ?
    C9B C10B C11B C12B . . . . 0.2(7) ?
    C9B C10B C11B C14B . . . . 174.3(5) ?
    C10B C11B C12B C13B . . . . 0.9(8) ?
    C14B C11B C12B C13B . . . . -172.9(5) ?
    C9B C8B C13B C12B . . . . 0.8(8) ?
    N3B C8B C13B C12B . . . . -177.1(5) ?
    C11B C12B C13B C8B . . . . -1.4(8) ?
    C15B N4B C14B O4B . . . . -0.9(8) ?
    C26B N4B C14B O4B . . . . 170.4(5) ?
    C15B N4B C14B C11B . . . . 177.8(4) ?
    C26B N4B C14B C11B . . . . -10.9(8) ?
    C12B C11B C14B O4B . . . . 110.6(6) ?
    C10B C11B C14B O4B . . . . -63.3(7) ?
    C12B C11B C14B N4B . . . . -68.1(7) ?
    C10B C11B C14B N4B . . . . 118.0(6) ?
    C14B N4B C15B C16B . . . . 87.6(6) ?
    C26B N4B C15B C16B . . . . -84.2(6) ?
    C17B O5B C16B C15B . . . . -178.9(4) ?
    Na1B O5B C16B C15B . . . . 51.0(5) ?
    N4B C15B C16B O5B . . . . 67.0(6) ?
    C16B O5B C17B C18B . . . . -101.9(5) ?
    Na1B O5B C17B C18B . . . . 30.8(5) ?
    C19B O6B C18B C17B . . . . -166.5(4) ?
    Na1B O6B C18B C17B . . . . 60.8(5) ?
    O5B C17B C18B O6B . . . . -61.3(6) ?
    C18B O6B C19B C20B . . . . -166.6(4) ?
    Na1B O6B C19B C20B . . . . -36.6(5) ?
    C21B O7B C20B C19B . . . . 175.3(4) ?
    Na1B O7B C20B C19B . . . . -57.2(4) ?
    O6B C19B C20B O7B . . . . 62.0(5) ?
    C20B O7B C21B C22B . . . . 170.3(4) ?
    Na1B O7B C21B C22B . . . . 44.3(5) ?
    C23B O8B C22B C21B . . . . 176.9(4) ?
    Na1B O8B C22B C21B . . . . 53.2(4) ?
    O7B C21B C22B O8B . . . . -65.4(5) ?
    C22B O8B C23B C24B . . . . 173.6(4) ?
    Na1B O8B C23B C24B . . . . -62.6(4) ?
    C25B O9B C24B C23B . . . . -174.6(4) ?
    Na1B O9B C24B C23B . . . . -31.9(5) ?
    O8B C23B C24B O9B . . . . 63.4(5) ?
    C24B O9B C25B C26B . . . . 170.4(4) ?
    Na1B O9B C25B C26B . . . . 34.2(6) ?
    C14B N4B C26B C25B . . . . 116.3(5) ?
    C15B N4B C26B C25B . . . . -72.4(6) ?
    O9B C25B C26B N4B . . . . 72.7(6) ?
    O2C N1C C1C C6C . . . . -6.1(8) ?
    O1C N1C C1C C6C . . . . 172.8(6) ?
    O2C N1C C1C C2C . . . . 171.2(5) ?
    O1C N1C C1C C2C . . . . -9.9(8) ?
    C6C C1C C2C C3C . . . . -0.2(9) ?
    N1C C1C C2C C3C . . . . -177.5(5) ?
    C1C C2C C3C C4C . . . . -1.4(8) ?
    C2C C3C C4C C5C . . . . 1.6(8) ?
    C2C C3C C4C N2C . . . . -178.9(5) ?
    C7C N2C C4C C5C . . . . -13.1(9) ?
    C7C N2C C4C C3C . . . . 167.5(5) ?
    C3C C4C C5C C6C . . . . -0.2(9) ?
    N2C C4C C5C C6C . . . . -179.6(6) ?
    C4C C5C C6C C1C . . . . -1.4(9) ?
    C2C C1C C6C C5C . . . . 1.7(10) ?
    N1C C1C C6C C5C . . . . 178.9(6) ?
    C8C N3C C7C O3C . . . . 2.6(9) ?
    C8C N3C C7C N2C . . . . -178.1(5) ?
    C4C N2C C7C O3C . . . . 2.3(9) ?
    C4C N2C C7C N3C . . . . -177.0(5) ?
    C7C N3C C8C C9C . . . . -152.6(5) ?
    C7C N3C C8C C13C . . . . 29.5(8) ?
    C13C C8C C9C C10C . . . . -1.4(8) ?
    N3C C8C C9C C10C . . . . -179.4(5) ?
    C8C C9C C10C C11C . . . . 1.4(8) ?
    C9C C10C C11C C12C . . . . 0.0(8) ?
    C9C C10C C11C C14C . . . . -173.6(5) ?
    C10C C11C C12C C13C . . . . -1.3(8) ?
    C14C C11C C12C C13C . . . . 172.1(5) ?
    C11C C12C C13C C8C . . . . 1.2(8) ?
    C9C C8C C13C C12C . . . . 0.1(8) ?
    N3C C8C C13C C12C . . . . 178.0(5) ?
    C26C N4C C14C O4C . . . . -171.7(5) ?
    C15C N4C C14C O4C . . . . 0.0(8) ?
    C26C N4C C14C C11C . . . . 7.3(8) ?
    C15C N4C C14C C11C . . . . 179.0(4) ?
    C10C C11C C14C O4C . . . . 59.7(7) ?
    C12C C11C C14C O4C . . . . -113.7(6) ?
    C10C C11C C14C N4C . . . . -119.3(6) ?
    C12C C11C C14C N4C . . . . 67.3(7) ?
    C14C N4C C15C C16C . . . . -88.7(6) ?
    C26C N4C C15C C16C . . . . 83.6(6) ?
    C17C O5C C16C C15C . . . . 176.6(4) ?
    Na1C O5C C16C C15C . . . . -51.2(5) ?
    N4C C15C C16C O5C . . . . -65.7(5) ?
    C16C O5C C17C C18C . . . . 104.6(5) ?
    Na1C O5C C17C C18C . . . . -30.9(5) ?
    C19C O6C C18C C17C . . . . 166.0(5) ?
    Na1C O6C C18C C17C . . . . -61.9(5) ?
    O5C C17C C18C O6C . . . . 61.9(6) ?
    C18C O6C C19C C20C . . . . 164.0(5) ?
    Na1C O6C C19C C20C . . . . 35.0(6) ?
    C21C O7C C20C C19C . . . . -174.4(4) ?
    Na1C O7C C20C C19C . . . . 58.0(5) ?
    O6C C19C C20C O7C . . . . -61.3(6) ?
    C20C O7C C21C C22C . . . . -169.6(4) ?
    Na1C O7C C21C C22C . . . . -44.0(5) ?
    C23C O8C C22C C21C . . . . -177.0(4) ?
    Na1C O8C C22C C21C . . . . -54.1(4) ?
    O7C C21C C22C O8C . . . . 65.4(5) ?
    C22C O8C C23C C24C . . . . -173.5(4) ?
    Na1C O8C C23C C24C . . . . 63.4(4) ?
    C25C O9C C24C C23C . . . . 174.4(4) ?
    Na1C O9C C24C C23C . . . . 31.7(5) ?
    O8C C23C C24C O9C . . . . -63.3(5) ?
    C24C O9C C25C C26C . . . . -170.6(4) ?
    Na1C O9C C25C C26C . . . . -33.7(6) ?
    C14C N4C C26C C25C . . . . -114.9(6) ?
    C15C N4C C26C C25C . . . . 73.3(6) ?
    O9C C25C C26C N4C . . . . -75.1(6) ?
    O1D N1D C1D C2D . . . . 4.1(8) ?
    O2D N1D C1D C2D . . . . -176.6(5) ?
    O1D N1D C1D C6D . . . . -174.3(5) ?
    O2D N1D C1D C6D . . . . 5.0(8) ?
    C6D C1D C2D C3D . . . . 1.7(9) ?
    N1D C1D C2D C3D . . . . -176.6(5) ?
    C1D C2D C3D C4D . . . . 0.4(8) ?
    C7D N2D C4D C5D . . . . -7.2(9) ?
    C7D N2D C4D C3D . . . . 174.1(5) ?
    C2D C3D C4D C5D . . . . -2.4(8) ?
    C2D C3D C4D N2D . . . . 176.3(5) ?
    N2D C4D C5D C6D . . . . -176.3(5) ?
    C3D C4D C5D C6D . . . . 2.4(8) ?
    C4D C5D C6D C1D . . . . -0.3(9) ?
    C2D C1D C6D C5D . . . . -1.8(9) ?
    N1D C1D C6D C5D . . . . 176.5(5) ?
    C4D N2D C7D O3D . . . . -6.3(9) ?
    C4D N2D C7D N3D . . . . 175.5(5) ?
    C8D N3D C7D O3D . . . . -7.8(9) ?
    C8D N3D C7D N2D . . . . 170.4(5) ?
    C7D N3D C8D C13D . . . . 24.3(8) ?
    C7D N3D C8D C9D . . . . -156.4(5) ?
    C13D C8D C9D C10D . . . . -0.8(8) ?
    N3D C8D C9D C10D . . . . 179.9(5) ?
    C8D C9D C10D C11D . . . . 0.2(8) ?
    C9D C10D C11D C12D . . . . -0.5(8) ?
    C9D C10D C11D C14D . . . . -174.3(5) ?
    C10D C11D C12D C13D . . . . 1.4(8) ?
    C14D C11D C12D C13D . . . . 175.0(5) ?
    C9D C8D C13D C12D . . . . 1.7(8) ?
    N3D C8D C13D C12D . . . . -179.1(5) ?
    C11D C12D C13D C8D . . . . -2.0(8) ?
    C26D N4D C14D O4D . . . . 174.2(5) ?
    C15D N4D C14D O4D . . . . -3.4(8) ?
    C26D N4D C14D C11D . . . . -9.8(8) ?
    C15D N4D C14D C11D . . . . 172.6(4) ?
    C10D C11D C14D O4D . . . . 83.6(7) ?
    C12D C11D C14D O4D . . . . -90.1(7) ?
    C10D C11D C14D N4D . . . . -92.6(6) ?
    C12D C11D C14D N4D . . . . 93.7(6) ?
    C14D N4D C15D C16D . . . . -103.1(5) ?
    C26D N4D C15D C16D . . . . 79.1(6) ?
    C17D O5D C16D C15D . . . . 179.0(4) ?
    Na1D O5D C16D C15D . . . . -49.2(4) ?
    N4D C15D C16D O5D . . . . -69.6(5) ?
    C16D O5D C17D C18D . . . . 96.0(5) ?
    Na1D O5D C17D C18D . . . . -38.4(5) ?
    C19D O6D C18D C17D . . . . 175.8(5) ?
    Na1D O6D C18D C17D . . . . -55.2(5) ?
    O5D C17D C18D O6D . . . . 63.1(6) ?
    C18D O6D C19D C20D . . . . 171.8(5) ?
    Na1D O6D C19D C20D . . . . 43.7(6) ?
    C21D O7D C20D C19D . . . . -179.4(4) ?
    Na1D O7D C20D C19D . . . . 49.2(5) ?
    O6D C19D C20D O7D . . . . -61.1(6) ?
    C20D O7D C21D C22D . . . . -179.8(4) ?
    Na1D O7D C21D C22D . . . . -47.9(5) ?
    C23D O8D C22D C21D . . . . -171.9(4) ?
    Na1D O8D C22D C21D . . . . -48.5(5) ?
    O7D C21D C22D O8D . . . . 64.0(5) ?
    C22D O8D C23D C24D . . . . -172.5(4) ?
    Na1D O8D C23D C24D . . . . 62.9(4) ?
    C25D O9D C24D C23D . . . . 171.6(4) ?
    Na1D O9D C24D C23D . . . . 27.2(5) ?
    O8D C23D C24D O9D . . . . -59.7(5) ?
    C24D O9D C25D C26D . . . . -178.6(4) ?
    Na1D O9D C25D C26D . . . . -39.2(5) ?
    C14D N4D C26D C25D . . . . -100.4(6) ?
    C15D N4D C26D C25D . . . . 77.2(6) ?
    O9D C25D C26D N4D . . . . -67.8(6) ?

loop_
    _geom_hbond_atom_site_label_D
    _geom_hbond_atom_site_label_H
    _geom_hbond_atom_site_label_A
    _geom_hbond_site_symmetry_A
    _geom_hbond_distance_DH
    _geom_hbond_distance_HA
    _geom_hbond_distance_DA
    _geom_hbond_angle_DHA
    _geom_hbond_publ_flag
    O10A H1MA O4D . 0.99(2) 1.78(2) 2.767(6) 178.(7) ?
    O10B H1MB O4C . 0.98(2) 1.80(2) 2.775(6) 170.(6) ?
    O10C H1MC O4B 1_455 0.99(2) 1.79(2) 2.774(6) 176.(7) ?
    O10D H1MD O4A 1_455 0.98(2) 1.80(2) 2.772(6) 170.(7) ?
    N2A H2NA Br1C 4_665 0.99(2) 2.35(3) 3.315(5) 164.(5) ?
    N3A H3NA Br1C 4_665 0.99(2) 2.47(3) 3.418(5) 160.(5) ?
    N2B H2NB Br1A . 0.99(2) 2.31(2) 3.272(4) 166.(4) ?
    N3B H3NB Br1A . 0.99(2) 2.51(3) 3.452(4) 158.(4) ?
    N2C H2NC Br1D . 0.98(2) 2.31(2) 3.290(5) 173.(5) ?
    N3C H3NC Br1D . 0.97(2) 2.67(4) 3.498(4) 144.(4) ?
    N2D H2ND Br1B 4_565 0.97(2) 2.39(3) 3.326(5) 162.(5) ?
    N3D H3ND Br1B 4_565 0.98(2) 2.54(3) 3.455(4) 155.(4) ?
