# Supplementary material for: The Effect of Substitution Pattern on Binding Ability in Regioisomeric Ion Pair Receptors Based on an Aminobenzoic Platform
Source: Molecules. 2019 Aug 18;24(16):2990. doi: 10.3390/molecules24162990 (PMC6720599; doi:10.3390/molecules24162990)
Supplement: Supplementary file 1 [file molecules-24-02990-s001.zip › receptor_1.cif]

data_global
_audit_creation_method                  'APEX2 v2014.11-0'

_publ_requested_journal                 ?

_publ_contact_author_name               ?
_publ_contact_author_address            
;
;
_publ_contact_author_email              ?
_publ_contact_author_fax                ?
_publ_contact_author_phone              ?

_publ_section_title                     
;
;
_publ_section_abstract                  
;
;
_publ_section_references                
;
;
_publ_section_comment                   
;
;

data_receptor_1
_chemical_name_systematic               ?
_chemical_name_common                   ?
_chemical_formula_moiety                ?
_chemical_formula_sum                   'C53.83 H69.83 Cl5.49 N8 O18'
_chemical_formula_iupac                 ?
_chemical_formula_weight                1311.58

_chemical_melting_point                 ?

_space_group_crystal_system             triclinic
_space_group_name_H-M_alt               'P -1'
_space_group_name_Hall                  '-P 1'
loop_
    _space_group_symop_operation_xyz
    'x, y, z'
    '-x, -y, -z'

_cell_length_a                          13.9190(9)
_cell_length_b                          15.5110(10)
_cell_length_c                          16.3591(10)
_cell_angle_alpha                       71.369(2)
_cell_angle_beta                        73.035(2)
_cell_angle_gamma                       67.080(2)
_cell_volume                            3025.4(3)
_cell_formula_units_Z                   2
_cell_measurement_reflns_used           9982
_cell_measurement_theta_min             2.2043
_cell_measurement_theta_max             25.3841
_cell_measurement_temperature           100.(2)

_exptl_crystal_description              prism
_exptl_crystal_colour                   colourless
_exptl_crystal_size_max                 0.346
_exptl_crystal_size_mid                 0.239
_exptl_crystal_size_min                 0.092
_exptl_crystal_density_diffrn           1.440
_exptl_crystal_density_meas             ?
_exptl_crystal_density_method           'not measured'
_exptl_crystal_F_000                    1372

_exptl_absorpt_coefficient_mu           0.339
_exptl_absorpt_correction_type          multi-scan
_exptl_absorpt_process_details          'SADABS V2014/5 (Bruker AXS Inc.)'
_exptl_absorpt_correction_T_min         0.93
_exptl_absorpt_correction_T_max         0.97

_exptl_special_details                  
;
; 

_diffrn_ambient_temperature             100.(2)

_diffrn_source                          'fine focus sealed tube'
_diffrn_source_type                     ?

_diffrn_radiation_type                  MoK\a
_diffrn_radiation_wavelength            0.71073
_diffrn_radiation_monochromator         TRIUMPH

_diffrn_measurement_device_type         'Bruker D8 VENTURE'
_diffrn_measurement_method              'omega scans'

_diffrn_detector_area_resol_mean        10.4167

_diffrn_reflns_number                   48072
_diffrn_reflns_av_R_equivalents         0.0223
_diffrn_reflns_av_unetI/netI            0.0213
_diffrn_reflns_theta_min                2.20
_diffrn_reflns_theta_max                25.05
_diffrn_reflns_theta_full               25.05
_diffrn_measured_fraction_theta_max     0.999
_diffrn_measured_fraction_theta_full    0.999
_diffrn_reflns_limit_h_min              -16
_diffrn_reflns_limit_h_max              16
_diffrn_reflns_limit_k_min              -18
_diffrn_reflns_limit_k_max              18
_diffrn_reflns_limit_l_min              -19
_diffrn_reflns_limit_l_max              19

_refine_special_details                 
;
;

_reflns_number_total                    10732
_reflns_number_gt                       8815
_reflns_threshold_expression            'I > 2\s(I)'

_refine_ls_structure_factor_coef        Fsqd
_refine_ls_matrix_type                  full
_refine_ls_R_factor_all                 0.0662
_refine_ls_R_factor_gt                  0.0529
_refine_ls_wR_factor_gt                 0.1236
_refine_ls_wR_factor_ref                0.1349
_refine_ls_goodness_of_fit_ref          1.021
_refine_ls_restrained_S_all             1.098
_refine_ls_number_reflns                10732
_refine_ls_number_parameters            949
_refine_ls_number_restraints            160
_refine_ls_number_constraints           ?
_refine_ls_hydrogen_treatment           mixed
_refine_ls_weighting_scheme             calc
_refine_ls_weighting_details            
    'w=1/[\s^2^(Fo^2^)+(0.0539P)^2^+4.1025P] where P=(Fo^2^+2Fc^2^)/3'

_atom_sites_solution_hydrogens          mixed
_atom_sites_solution_primary            ?
_atom_sites_solution_secondary          ?

_refine_ls_shift/su_max                 0.000
_refine_ls_shift/su_mean                0.000
_refine_diff_density_max                0.768
_refine_diff_density_min                -0.803
_refine_ls_extinction_method            none
_refine_ls_extinction_coef              ?

loop_
    _atom_type_symbol
    _atom_type_description
    _atom_type_scat_dispersion_real
    _atom_type_scat_dispersion_imag
    _atom_type_scat_source
    C C 0.0033 0.0016 'International Tables Vol C Tables 4.2.6.8 and 6.1.1.4'
    H H 0.0000 0.0000 'International Tables Vol C Tables 4.2.6.8 and 6.1.1.4'
    N N 0.0061 0.0033 'International Tables Vol C Tables 4.2.6.8 and 6.1.1.4'
    O O 0.0106 0.0060 'International Tables Vol C Tables 4.2.6.8 and 6.1.1.4'
    Cl Cl 0.1484 0.1585
     'International Tables Vol C Tables 4.2.6.8 and 6.1.1.4'

_computing_data_collection              'APEX2 V2014 (Bruker AXS Inc., 2014)'
_computing_cell_refinement              'SAINT V8.34A (Bruker AXS Inc., 2013)'
_computing_data_reduction               'SAINT V8.34A (Bruker AXS Inc., 2013)'
_computing_structure_solution           'SHELXS-2014 (Sheldrick, 2014)'
_computing_structure_refinement         'SHELXL-2014/7 (Sheldrick, 2014)'
_computing_molecular_graphics           ?
_computing_publication_material         'APEX2 V2014 (Bruker AXS Inc., 2014)'

loop_
    _atom_site_type_symbol
    _atom_site_label
    _atom_site_fract_x
    _atom_site_fract_y
    _atom_site_fract_z
    _atom_site_U_iso_or_equiv
    _atom_site_adp_type
    _atom_site_calc_flag
    _atom_site_refinement_flags_adp
    _atom_site_refinement_flags_occupancy
    _atom_site_refinement_flags_posn
    _atom_site_occupancy
    _atom_site_disorder_assembly
    _atom_site_disorder_group
    O O1A 0.66993(17) 1.11100(13) 0.82256(13) 0.0433(5) Uani d . . . 1.0 . .
    O O2A 0.82196(18) 1.08293(15) 0.73379(17) 0.0574(6) Uani d . . . 1.0 . .
    O O3A 0.8777(9) 0.6241(8) 0.7171(5) 0.0332(18) Uani d . P . 0.5 . .
    O O3C 0.8654(8) 0.6393(8) 0.6840(6) 0.046(2) Uani d . P . 0.5 . .
    O O4A 0.55630(12) 0.48793(11) 0.81634(10) 0.0220(3) Uani d . . . 1.0 . .
    N N1A 0.74383(19) 1.06013(16) 0.77849(16) 0.0370(5) Uani d . . . 1.0 . .
    N N2A 0.71161(17) 0.71377(14) 0.77192(14) 0.0259(4) Uani d . . . 1.0 . .
    H H2NA 0.651(2) 0.7114(19) 0.7935(17) 0.027(7) Uiso d . . . 1.0 . .
    N N3A 0.73427(16) 0.57304(13) 0.74320(13) 0.0215(4) Uani d . . . 1.0 . .
    H H3NA 0.672(2) 0.584(2) 0.7682(18) 0.033(8) Uiso d . . . 1.0 . .
    N N4A 0.54317(14) 0.50151(13) 0.67795(12) 0.0198(4) Uani d . . . 1.0 . .
    C C1A 0.7380(2) 0.96895(17) 0.77671(18) 0.0308(6) Uani d . . . 1.0 . .
    C C2A 0.6438(2) 0.94980(17) 0.81322(15) 0.0268(5) Uani d . . . 1.0 . .
    H H2A 0.5838 0.9948 0.8399 0.032 Uiso calc U . R 1.0 . .
    C C3A 0.63840(19) 0.86436(17) 0.81025(15) 0.0252(5) Uani d . . . 1.0 . .
    H H3A 0.5737 0.8506 0.8349 0.03 Uiso calc U . R 1.0 . .
    C C4A 0.72632(19) 0.79720(17) 0.77168(16) 0.0258(5) Uani d . . . 1.0 . .
    C C5A 0.8208(2) 0.8176(2) 0.7367(2) 0.0463(8) Uani d . . . 1.0 . .
    H H5A 0.8818 0.7724 0.7113 0.056 Uiso calc U . R 1.0 . .
    C C6A 0.8259(2) 0.9039(2) 0.7390(2) 0.0503(8) Uani d . . . 1.0 . .
    H H6A 0.8902 0.9184 0.7144 0.06 Uiso calc U . R 1.0 . .
    C C7A 0.78152(18) 0.63799(17) 0.73548(17) 0.0272(5) Uani d . . . 1.0 . .
    C C8A 0.78325(17) 0.48319(15) 0.72159(14) 0.0196(5) Uani d . . . 1.0 . .
    C C9A 0.71819(17) 0.43463(15) 0.71883(14) 0.0189(4) Uani d . . . 1.0 . .
    C C10A 0.76365(18) 0.34261(16) 0.70316(14) 0.0219(5) Uani d . . . 1.0 . .
    H H10A 0.7192 0.3092 0.703 0.026 Uiso calc U . R 1.0 . .
    C C11A 0.87280(18) 0.29943(16) 0.68780(15) 0.0252(5) Uani d . . . 1.0 . .
    H H11A 0.9035 0.2363 0.6779 0.03 Uiso calc U . R 1.0 . .
    C C12A 0.93663(19) 0.34908(17) 0.68700(16) 0.0276(5) Uani d . . . 1.0 . .
    H H12A 1.0117 0.3202 0.6751 0.033 Uiso calc U . R 1.0 . .
    C C13A 0.89340(18) 0.43998(17) 0.70322(15) 0.0250(5) Uani d . . . 1.0 . .
    H H13A 0.9387 0.4732 0.7019 0.03 Uiso calc U . R 1.0 . .
    C C14A 0.59937(17) 0.47733(15) 0.74049(14) 0.0186(4) Uani d . . . 1.0 . .
    C C15A 0.42676(17) 0.53562(17) 0.70218(15) 0.0254(5) Uani d . . D 1.0 . .
    H H15A 0.3964 0.5715 0.6485 0.031 Uiso calc U . R 1.0 . .
    H H15B 0.4043 0.5803 0.7411 0.031 Uiso calc U . R 1.0 . .
    C C16A 0.3844(2) 0.4531(2) 0.74854(16) 0.0339(6) Uani d . . D 1.0 . .
    H H16A 0.4118 0.4187 0.8037 0.041 Uiso calc U . R 1.0 . .
    H H16B 0.3058 0.4778 0.7636 0.041 Uiso calc U . R 1.0 . .
    O O5A 0.41732(15) 0.38878(13) 0.69229(11) 0.0342(4) Uani d . . D 1.0 . .
    C C17A 0.4615(2) 0.2906(2) 0.73359(17) 0.0393(7) Uani d . . D 1.0 . .
    H H17A 0.404 0.2652 0.7714 0.047 Uiso calc U . R 1.0 . .
    H H17B 0.5092 0.2845 0.7712 0.047 Uiso calc U . R 1.0 . .
    C C18A 0.5225(2) 0.2340(2) 0.66569(18) 0.0387(6) Uani d . . D 1.0 . .
    H H18A 0.5436 0.1643 0.694 0.046 Uiso calc U . R 1.0 . .
    H H18B 0.4773 0.2465 0.6235 0.046 Uiso calc U . R 1.0 . .
    O O6A 0.61372(15) 0.26022(13) 0.62080(11) 0.0360(4) Uani d . . D 1.0 . .
    C C19A 0.6813(2) 0.19969(19) 0.56366(18) 0.0411(7) Uani d . . D 1.0 . .
    H H19A 0.6422 0.2034 0.5202 0.049 Uiso calc U . R 1.0 . .
    H H19B 0.7037 0.1322 0.5979 0.049 Uiso calc U . R 1.0 . .
    C C20A 0.7770(2) 0.22917(19) 0.51681(18) 0.0400(7) Uani d . . D 1.0 . .
    H H20A 0.8073 0.2394 0.5593 0.048 Uiso calc U . R 1.0 . .
    H H20B 0.8317 0.1776 0.4892 0.048 Uiso calc U . R 1.0 . .
    O O7A 0.74831(15) 0.31533(13) 0.45143(11) 0.0364(4) Uani d . . D 1.0 . .
    C C21A 0.8374(2) 0.3427(2) 0.39832(17) 0.0377(6) Uani d . . D 1.0 . .
    H H21A 0.8193 0.3826 0.3407 0.045 Uiso calc U . R 1.0 . .
    H H21B 0.8972 0.2839 0.3877 0.045 Uiso calc U . R 1.0 . .
    C C22A 0.8732(2) 0.39760(19) 0.43717(17) 0.0347(6) Uani d . . D 1.0 . .
    H H22A 0.8829 0.3627 0.4981 0.042 Uiso calc U . R 1.0 . .
    H H22B 0.9419 0.4049 0.4021 0.042 Uiso calc U . R 1.0 . .
    O O8A 0.79433(13) 0.48928(13) 0.43685(11) 0.0333(4) Uani d . . D 1.0 . .
    C C23A 0.8198(2) 0.5468(2) 0.47361(18) 0.0383(6) Uani d . . D 1.0 . .
    H H23A 0.8873 0.5576 0.4395 0.046 Uiso calc U . R 1.0 . .
    H H23B 0.8288 0.5137 0.5349 0.046 Uiso calc U . R 1.0 . .
    C C24A 0.7317(2) 0.6417(2) 0.4719(2) 0.0431(7) Uani d . . D 1.0 . .
    H H24A 0.7589 0.6882 0.4797 0.052 Uiso calc U . R 1.0 . .
    H H24B 0.7123 0.6661 0.4131 0.052 Uiso calc U . R 1.0 . .
    O O9A 0.63780(14) 0.63939(12) 0.53671(12) 0.0350(4) Uani d . . . 1.0 . .
    C C25A 0.57679(19) 0.59144(17) 0.52287(15) 0.0263(5) Uani d . . . 1.0 . .
    H H25A 0.6002 0.583 0.4619 0.032 Uiso calc U . R 1.0 . .
    H H25B 0.5009 0.6317 0.5305 0.032 Uiso calc U . R 1.0 . .
    C C26A 0.58893(18) 0.49421(16) 0.58624(14) 0.0218(5) Uani d . . . 1.0 . .
    H H26A 0.5536 0.4596 0.5696 0.026 Uiso calc U . R 1.0 . .
    H H26B 0.6654 0.4559 0.5814 0.026 Uiso calc U . R 1.0 . .
    O O1B 0.39612(16) 0.03775(13) 0.94194(14) 0.0430(5) Uani d . . . 1.0 . .
    O O2B 0.23072(17) 0.09833(14) 1.00005(15) 0.0483(5) Uani d . . . 1.0 . .
    O O3B 0.25224(13) 0.51881(12) 1.04229(11) 0.0307(4) Uani d . . . 1.0 . .
    O O4B 0.51721(12) 0.68626(11) 0.82210(11) 0.0281(4) Uani d . . . 1.0 . .
    O O9B 0.21296(14) 0.70130(14) 0.78517(13) 0.0422(5) Uani d . . . 1.0 . .
    N N1B 0.32238(19) 0.10096(15) 0.97335(14) 0.0332(5) Uani d . . . 1.0 . .
    N N2B 0.40626(16) 0.42609(13) 0.97073(13) 0.0210(4) Uani d . . . 1.0 . .
    H H2NB 0.465(2) 0.4269(18) 0.9399(17) 0.024(7) Uiso d . . . 1.0 . .
    N N3B 0.38140(16) 0.58385(13) 0.95602(13) 0.0209(4) Uani d . . . 1.0 . .
    H H3NB 0.434(2) 0.5764(19) 0.9149(18) 0.026(7) Uiso d . . . 1.0 . .
    N N4B 0.38713(15) 0.78267(14) 0.74593(12) 0.0236(4) Uani d . . . 1.0 . .
    C C15B 0.4642(2) 0.7717(2) 0.66322(16) 0.0345(6) Uani d . P D 0.632(3) A 1
    H H15C 0.4283 0.7759 0.6173 0.041 Uiso calc U P R 0.632(3) A 1
    H H15D 0.5208 0.7083 0.6721 0.041 Uiso calc U P R 0.632(3) A 1
    C C16B 0.5123(10) 0.8534(9) 0.6349(9) 0.049(4) Uani d . P D 0.632(3) A 1
    H H16C 0.5365 0.8563 0.6849 0.058 Uiso calc U P R 0.632(3) A 1
    H H16D 0.5744 0.8413 0.5864 0.058 Uiso calc U P R 0.632(3) A 1
    O O5B 0.4330(14) 0.9423(8) 0.6065(12) 0.053(4) Uani d . P D 0.632(3) A 1
    C C17B 0.4430(7) 1.0290(6) 0.6108(4) 0.059(2) Uani d . P D 0.632(3) A 1
    H H17C 0.4127 1.0825 0.5631 0.071 Uiso calc U P R 0.632(3) A 1
    H H17D 0.5192 1.0211 0.6018 0.071 Uiso calc U P R 0.632(3) A 1
    C C18B 0.3860(5) 1.0537(4) 0.6987(4) 0.0603(16) Uani d . P D 0.632(3) A 1
    H H18C 0.4172 1.0006 0.7463 0.072 Uiso calc U P R 0.632(3) A 1
    H H18D 0.3963 1.1127 0.7007 0.072 Uiso calc U P R 0.632(3) A 1
    O O6B 0.2901(4) 1.0668(3) 0.7113(3) 0.0384(11) Uani d U P D 0.632(3) A 1
    C C19B 0.2207(6) 1.1134(4) 0.7820(5) 0.0494(15) Uani d . P D 0.632(3) A 1
    H H19C 0.253 1.0819 0.8351 0.059 Uiso calc U P R 0.632(3) A 1
    H H19D 0.2182 1.1814 0.7647 0.059 Uiso calc U P R 0.632(3) A 1
    C C20B 0.1126(7) 1.1115(4) 0.8052(4) 0.0506(16) Uani d . P D 0.632(3) A 1
    H H20C 0.0709 1.149 0.8503 0.061 Uiso calc U P R 0.632(3) A 1
    H H20D 0.0793 1.142 0.7526 0.061 Uiso calc U P R 0.632(3) A 1
    O O7B 0.1110(3) 1.0172(2) 0.8376(2) 0.0470(10) Uani d . P D 0.632(3) A 1
    C C21B 0.0052(5) 1.0142(7) 0.8717(6) 0.054(3) Uani d . P D 0.632(3) A 1
    H H21C -0.0363 1.0435 0.8241 0.065 Uiso calc U P R 0.632(3) A 1
    H H21D -0.0298 1.0516 0.9175 0.065 Uiso calc U P R 0.632(3) A 1
    C C22B 0.0083(5) 0.9140(7) 0.9094(5) 0.072(2) Uani d . P D 0.632(3) A 1
    H H22C 0.0644 0.8775 0.945 0.086 Uiso calc U P R 0.632(3) A 1
    H H22D -0.0611 0.9098 0.9459 0.086 Uiso calc U P R 0.632(3) A 1
    O O8B 0.0327(5) 0.8808(4) 0.8301(4) 0.075(2) Uani d U P D 0.632(3) A 1
    C C23B 0.0677(4) 0.7829(6) 0.8956(4) 0.0719(19) Uani d U P D 0.632(3) A 1
    H H23C 0.1253 0.7779 0.9225 0.086 Uiso calc U P R 0.632(3) A 1
    H H23D 0.0074 0.771 0.9424 0.086 Uiso calc U P R 0.632(3) A 1
    C C24B 0.1070(5) 0.7145(5) 0.8341(5) 0.068(2) Uani d . P D 0.632(3) A 1
    H H24C 0.1021 0.6509 0.8697 0.081 Uiso calc U P R 0.632(3) A 1
    H H24D 0.0583 0.7391 0.7921 0.081 Uiso calc U P R 0.632(3) A 1
    C C15D 0.4642(2) 0.7717(2) 0.66322(16) 0.0345(6) Uani d . P D 0.368(3) A 2
    H H15E 0.5147 0.7051 0.6729 0.041 Uiso calc U P R 0.368(3) A 2
    H H15F 0.4251 0.7787 0.6185 0.041 Uiso calc U P R 0.368(3) A 2
    C C16D 0.5263(15) 0.8376(13) 0.6262(14) 0.037(5) Uani d . P D 0.368(3) A 2
    H H16E 0.5651 0.8341 0.6698 0.045 Uiso calc U P R 0.368(3) A 2
    H H16F 0.5787 0.8204 0.5733 0.045 Uiso calc U P R 0.368(3) A 2
    O O5D 0.454(2) 0.9313(12) 0.604(2) 0.031(3) Uani d . P D 0.368(3) A 2
    C C17D 0.4816(7) 1.0038(8) 0.6185(8) 0.030(3) Uiso d . P D 0.368(3) A 2
    H H17E 0.5372 1.0215 0.5695 0.036 Uiso calc U P R 0.368(3) A 2
    H H17F 0.5089 0.9805 0.6739 0.036 Uiso calc U P R 0.368(3) A 2
    C C18D 0.3821(6) 1.0888(6) 0.6240(6) 0.035(2) Uani d . P D 0.368(3) A 2
    H H18E 0.3997 1.1387 0.6365 0.042 Uiso calc U P R 0.368(3) A 2
    H H18F 0.3638 1.1148 0.5648 0.042 Uiso calc U P R 0.368(3) A 2
    O O6D 0.2914(11) 1.0788(10) 0.6831(8) 0.108(6) Uiso d . P D 0.368(3) A 2
    C C19D 0.2390(8) 1.1363(8) 0.7329(7) 0.048(3) Uani d . P D 0.368(3) A 2
    H H19E 0.2057 1.2 0.696 0.057 Uiso calc U P R 0.368(3) A 2
    H H19F 0.2896 1.144 0.7596 0.057 Uiso calc U P R 0.368(3) A 2
    C C20D 0.1558(10) 1.1094(10) 0.8038(8) 0.041(3) Uiso d . P D 0.368(3) A 2
    H H20E 0.1885 1.0578 0.8514 0.05 Uiso calc U P R 0.368(3) A 2
    H H20F 0.1087 1.1657 0.8285 0.05 Uiso calc U P R 0.368(3) A 2
    O O7D 0.0940(4) 1.0762(4) 0.7703(4) 0.0440(16) Uani d . P D 0.368(3) A 2
    C C21D 0.0045(10) 1.0592(9) 0.8286(8) 0.054(3) Uani d . P D 0.368(3) A 2
    H H21E -0.0483 1.0689 0.7943 0.064 Uiso calc U P R 0.368(3) A 2
    H H21F -0.0273 1.1078 0.8645 0.064 Uiso calc U P R 0.368(3) A 2
    C C22D 0.0243(10) 0.9609(9) 0.8892(8) 0.036(3) Uani d . P D 0.368(3) A 2
    H H22E -0.04 0.9635 0.936 0.043 Uiso calc U P R 0.368(3) A 2
    H H22F 0.0828 0.9505 0.9179 0.043 Uiso calc U P R 0.368(3) A 2
    O O8D 0.0520(8) 0.8699(8) 0.8567(7) 0.061(3) Uani d U P D 0.368(3) A 2
    C C23D 0.0302(8) 0.7778(6) 0.8485(7) 0.053(2) Uiso d . P D 0.368(3) A 2
    H H23E -0.0272 0.7605 0.8957 0.064 Uiso calc U P R 0.368(3) A 2
    H H23F 0.0154 0.7865 0.7902 0.064 Uiso calc U P R 0.368(3) A 2
    C C24D 0.1349(9) 0.7103(8) 0.8602(8) 0.053(3) Uiso d . P D 0.368(3) A 2
    H H24E 0.1599 0.7297 0.9003 0.063 Uiso calc U P R 0.368(3) A 2
    H H24F 0.1278 0.6461 0.8901 0.063 Uiso calc U P R 0.368(3) A 2
    C C1B 0.3432(2) 0.18392(16) 0.97807(15) 0.0256(5) Uani d . . . 1.0 . .
    C C2B 0.44737(19) 0.18308(16) 0.95836(15) 0.0244(5) Uani d . . . 1.0 . .
    H H2B 0.5048 0.1283 0.9442 0.029 Uiso calc U . R 1.0 . .
    C C3B 0.46546(18) 0.26364(15) 0.95985(14) 0.0222(5) Uani d . . . 1.0 . .
    H H3B 0.5364 0.2642 0.9469 0.027 Uiso calc U . R 1.0 . .
    C C4B 0.38119(18) 0.34468(15) 0.98006(14) 0.0202(5) Uani d . . . 1.0 . .
    C C5B 0.27737(19) 0.34195(16) 1.00385(16) 0.0258(5) Uani d . . . 1.0 . .
    H H5B 0.22 0.3952 1.0209 0.031 Uiso calc U . R 1.0 . .
    C C6B 0.2586(2) 0.26147(17) 1.00237(16) 0.0287(5) Uani d . . . 1.0 . .
    H H6B 0.1882 0.2592 1.0179 0.034 Uiso calc U . R 1.0 . .
    C C7B 0.33860(18) 0.51087(16) 0.99372(14) 0.0210(5) Uani d . . . 1.0 . .
    C C8B 0.33533(17) 0.67631(15) 0.97342(14) 0.0190(4) Uani d . . . 1.0 . .
    C C9B 0.35249(17) 0.75502(15) 0.90670(14) 0.0189(4) Uani d . . . 1.0 . .
    C C10B 0.31509(18) 0.84552(16) 0.92449(15) 0.0227(5) Uani d . . . 1.0 . .
    H H10B 0.3279 0.8985 0.8794 0.027 Uiso calc U . R 1.0 . .
    C C11B 0.25951(18) 0.85948(16) 1.00681(15) 0.0243(5) Uani d . . . 1.0 . .
    H H11B 0.235 0.9213 1.0188 0.029 Uiso calc U . R 1.0 . .
    C C12B 0.24004(19) 0.78189(17) 1.07148(15) 0.0251(5) Uani d . . . 1.0 . .
    H H12B 0.2005 0.7913 1.1279 0.03 Uiso calc U . R 1.0 . .
    C C13B 0.27706(18) 0.69096(16) 1.05566(15) 0.0233(5) Uani d . . . 1.0 . .
    H H13B 0.2627 0.6386 1.1009 0.028 Uiso calc U . R 1.0 . .
    C C14B 0.42321(17) 0.73943(15) 0.82076(15) 0.0209(5) Uani d . . . 1.0 . .
    C C25B 0.2226(2) 0.78319(18) 0.71701(17) 0.0312(6) Uani d . . . 1.0 . .
    H H25C 0.151 0.8262 0.7061 0.037 Uiso calc U . R 1.0 . .
    H H25D 0.2644 0.7622 0.6623 0.037 Uiso calc U . R 1.0 . .
    C C26B 0.27593(19) 0.83847(17) 0.73941(15) 0.0261(5) Uani d . . . 1.0 . .
    H H26C 0.2729 0.8989 0.6936 0.031 Uiso calc U . R 1.0 . .
    H H26D 0.2368 0.8559 0.7961 0.031 Uiso calc U . R 1.0 . .
    Cl Cl1A 0.23577(8) 0.01073(7) 0.49511(9) 0.0867(4) Uani d . P D 0.632(3) A
     1
    Cl Cl2A 0.11170(9) 0.20448(6) 0.50751(7) 0.0743(3) Uani d . P D 0.632(3) A
     1
    Cl Cl3A 0.04471(14) 0.05375(10) 0.61705(10) 0.0552(5) Uani d . P D
     0.632(3) A 1
    C C1SA 0.1575(5) 0.0849(3) 0.5599(4) 0.0410(13) Uani d . P D 0.632(3) A 1
    H H1SA 0.1981 0.0793 0.6037 0.049 Uiso calc U P R 0.632(3) A 1
    Cl Cl1B 0.23577(8) 0.01073(7) 0.49511(9) 0.0867(4) Uani d . P D 0.368(3) A
     2
    Cl Cl2B 0.11170(9) 0.20448(6) 0.50751(7) 0.0743(3) Uani d . P D 0.368(3) A
     2
    Cl Cl3B 0.0209(2) 0.0355(2) 0.5688(4) 0.0978(18) Uani d . P D 0.368(3) A 2
    C C1SB 0.1222(7) 0.0771(7) 0.5634(7) 0.041(3) Uiso d . P D 0.368(3) A 2
    H H1SB 0.1372 0.062 0.6235 0.05 Uiso calc U P R 0.368(3) A 2
    Cl Cl1C 0.00750(13) 0.31778(13) 0.90720(11) 0.0478(4) Uani d . P D 0.5 B 1
    Cl Cl2C 0.01540(12) 0.48333(11) 0.94428(11) 0.0489(4) Uani d . P D 0.5 B 1
    Cl Cl3C 0.11603(14) 0.43789(16) 0.77386(11) 0.0476(4) Uani d . P D 0.5 B 1
    C C1SC 0.0113(5) 0.4354(4) 0.8629(4) 0.0343(12) Uiso d . P D 0.5 B 1
    H H1SC -0.0561 0.4754 0.8406 0.041 Uiso calc U P R 0.5 B 1
    Cl Cl1D -0.0100(3) 0.3786(4) 0.9165(2) 0.0585(10) Uani d . P D 0.23 C 2
    Cl Cl2D 0.1519(8) 0.3760(8) 0.7745(7) 0.102(4) Uani d . P D 0.23 C 2
    Cl Cl3D 0.0092(4) 0.5594(3) 0.8188(3) 0.0695(12) Uani d . P D 0.23 C 2
    C C1SD 0.0725(13) 0.4435(8) 0.8507(9) 0.048(7) Uiso d . P D 0.23 C 2
    H H1SD 0.1204 0.4384 0.8884 0.057 Uiso calc U P R 0.23 C 2
    Cl Cl1E 0.1111(9) 0.5425(8) 0.8304(7) 0.077(3) Uiso d . P D 0.1 D 3
    Cl Cl2E -0.0459(8) 0.4520(8) 0.8859(7) 0.064(2) Uiso d . P D 0.1 D 3
    Cl Cl3E 0.1623(11) 0.3853(9) 0.7639(7) 0.025(2) Uiso d . P D 0.1 D 3
    C C1SE 0.0877(18) 0.4366(19) 0.847(2) 0.08(3) Uiso d . P D 0.1 D 3
    H H1SE 0.1215 0.3937 0.8988 0.092 Uiso calc U P R 0.1 D 3

loop_
    _atom_site_aniso_label
    _atom_site_aniso_U_11
    _atom_site_aniso_U_22
    _atom_site_aniso_U_33
    _atom_site_aniso_U_12
    _atom_site_aniso_U_13
    _atom_site_aniso_U_23
    O1A 0.0595(13) 0.0294(10) 0.0482(12) -0.0122(10) -0.0134(10) -0.0186(9)
    O2A 0.0487(13) 0.0361(12) 0.0967(18) -0.0220(10) -0.0102(12) -0.0207(12)
    O3A 0.019(2) 0.025(3) 0.058(5) -0.006(2) -0.004(3) -0.018(4)
    O3C 0.031(5) 0.038(5) 0.070(6) -0.022(4) 0.026(4) -0.032(5)
    O4A 0.0223(8) 0.0238(8) 0.0207(8) -0.0076(7) -0.0015(6) -0.0084(6)
    N1A 0.0425(14) 0.0262(11) 0.0511(14) -0.0121(11) -0.0199(11) -0.0093(11)
    N2A 0.0207(11) 0.0253(11) 0.0355(12) -0.0106(9) 0.0027(9) -0.0153(9)
    N3A 0.0171(10) 0.0210(10) 0.0266(10) -0.0064(8) -0.0011(8) -0.0085(8)
    N4A 0.0186(9) 0.0213(9) 0.0193(9) -0.0067(8) -0.0025(7) -0.0052(8)
    C1A 0.0336(14) 0.0225(12) 0.0439(15) -0.0087(11) -0.0152(11) -0.0114(11)
    C2A 0.0341(13) 0.0230(12) 0.0214(12) -0.0048(10) -0.0057(10) -0.0081(10)
    C3A 0.0261(12) 0.0267(12) 0.0238(12) -0.0098(10) -0.0015(9) -0.0088(10)
    C4A 0.0258(12) 0.0240(12) 0.0309(13) -0.0080(10) -0.0057(10) -0.0109(10)
    C5A 0.0224(13) 0.0339(15) 0.086(2) -0.0095(12) 0.0036(14) -0.0310(16)
    C6A 0.0261(14) 0.0353(16) 0.097(3) -0.0145(12) -0.0023(15) -0.0281(16)
    C7A 0.0229(12) 0.0225(12) 0.0368(14) -0.0093(10) 0.0012(10) -0.0115(10)
    C8A 0.0219(11) 0.0180(11) 0.0166(11) -0.0049(9) -0.0030(9) -0.0037(9)
    C9A 0.0204(11) 0.0188(11) 0.0158(10) -0.0050(9) -0.0040(8) -0.0030(8)
    C10A 0.0249(12) 0.0188(11) 0.0225(11) -0.0072(9) -0.0057(9) -0.0045(9)
    C11A 0.0268(12) 0.0174(11) 0.0265(12) -0.0023(10) -0.0045(10) -0.0055(9)
    C12A 0.0202(12) 0.0235(12) 0.0326(13) -0.0009(10) -0.0058(10) -0.0053(10)
    C13A 0.0195(11) 0.0238(12) 0.0311(13) -0.0064(10) -0.0061(10) -0.0051(10)
    C14A 0.0224(11) 0.0132(10) 0.0207(11) -0.0067(9) -0.0032(9) -0.0044(8)
    C15A 0.0189(11) 0.0325(13) 0.0248(12) -0.0077(10) -0.0045(9) -0.0071(10)
    C16A 0.0336(14) 0.0526(17) 0.0238(13) -0.0253(13) -0.0022(10) -0.0087(12)
    O5A 0.0497(11) 0.0390(10) 0.0240(9) -0.0268(9) -0.0121(8) -0.0004(8)
    C17A 0.0481(17) 0.0464(16) 0.0280(14) -0.0284(14) -0.0126(12) 0.0061(12)
    C18A 0.0538(17) 0.0325(14) 0.0378(15) -0.0245(13) -0.0211(13) 0.0052(12)
    O6A 0.0503(11) 0.0345(10) 0.0310(10) -0.0214(9) -0.0083(8) -0.0080(8)
    C19A 0.0628(19) 0.0280(14) 0.0370(15) -0.0117(13) -0.0198(14) -0.0080(12)
    C20A 0.0509(17) 0.0309(14) 0.0334(14) -0.0020(13) -0.0149(13) -0.0094(12)
    O7A 0.0414(11) 0.0329(10) 0.0305(10) -0.0061(8) -0.0089(8) -0.0071(8)
    C21A 0.0343(14) 0.0401(15) 0.0296(14) -0.0029(12) -0.0016(11) -0.0121(12)
    C22A 0.0273(13) 0.0361(14) 0.0298(13) -0.0019(11) -0.0011(10) -0.0080(11)
    O8A 0.0289(9) 0.0333(10) 0.0305(9) -0.0046(8) -0.0009(7) -0.0092(8)
    C23A 0.0338(14) 0.0425(16) 0.0360(15) -0.0186(13) 0.0051(12) -0.0087(12)
    C24A 0.0451(16) 0.0341(15) 0.0449(17) -0.0220(13) 0.0117(13) -0.0095(13)
    O9A 0.0384(10) 0.0303(9) 0.0361(10) -0.0177(8) 0.0094(8) -0.0143(8)
    C25A 0.0287(12) 0.0239(12) 0.0223(12) -0.0057(10) -0.0024(10) -0.0060(10)
    C26A 0.0233(11) 0.0233(12) 0.0191(11) -0.0061(9) -0.0042(9) -0.0070(9)
    O1B 0.0525(12) 0.0236(9) 0.0599(13) -0.0105(9) -0.0146(10) -0.0178(9)
    O2B 0.0491(13) 0.0343(11) 0.0739(15) -0.0237(10) -0.0115(11) -0.0165(10)
    O3B 0.0294(9) 0.0245(9) 0.0392(10) -0.0117(7) 0.0034(8) -0.0142(8)
    O4B 0.0194(8) 0.0220(8) 0.0382(10) -0.0059(7) 0.0010(7) -0.0079(7)
    O9B 0.0307(10) 0.0362(10) 0.0540(12) -0.0132(8) -0.0061(9) -0.0022(9)
    N1B 0.0475(14) 0.0213(11) 0.0378(12) -0.0143(10) -0.0168(10) -0.0046(9)
    N2B 0.0219(10) 0.0155(9) 0.0251(10) -0.0067(8) -0.0033(8) -0.0044(8)
    N3B 0.0229(10) 0.0153(9) 0.0236(10) -0.0055(8) -0.0015(8) -0.0070(8)
    N4B 0.0256(10) 0.0228(10) 0.0221(10) -0.0094(8) 0.0022(8) -0.0091(8)
    C15B 0.0338(14) 0.0417(15) 0.0248(13) -0.0137(12) 0.0053(11) -0.0120(12)
    C16B 0.055(6) 0.077(9) 0.025(4) -0.052(7) 0.015(4) -0.008(5)
    O5B 0.073(8) 0.067(6) 0.027(4) -0.045(5) 0.000(4) -0.001(4)
    C17B 0.079(7) 0.068(6) 0.042(3) -0.057(6) -0.006(4) 0.009(4)
    C18B 0.097(5) 0.052(3) 0.051(4) -0.047(3) -0.025(3) 0.003(3)
    O6B 0.083(3) 0.0266(18) 0.0166(16) -0.0350(18) -0.0081(17) 0.0006(14)
    C19B 0.079(5) 0.030(3) 0.051(4) -0.020(3) -0.025(4) -0.011(3)
    C20B 0.068(5) 0.031(3) 0.053(4) 0.005(3) -0.026(3) -0.023(2)
    O7B 0.0436(19) 0.0302(17) 0.061(2) 0.0114(14) -0.0237(16) -0.0196(17)
    C21B 0.026(3) 0.070(7) 0.065(6) 0.007(5) 0.000(4) -0.050(6)
    C22B 0.026(3) 0.092(6) 0.085(5) -0.017(3) 0.022(3) -0.038(5)
    O8B 0.063(4) 0.067(3) 0.046(3) 0.012(2) 0.013(3) -0.013(2)
    C23B 0.024(2) 0.131(5) 0.049(3) -0.022(3) 0.004(2) -0.021(3)
    C24B 0.034(3) 0.079(5) 0.078(5) -0.033(3) -0.010(3) 0.014(4)
    C15D 0.0338(14) 0.0417(15) 0.0248(13) -0.0137(12) 0.0053(11) -0.0120(12)
    C16D 0.039(7) 0.040(7) 0.022(8) 0.001(5) -0.015(6) 0.000(5)
    O5D 0.045(7) 0.022(5) 0.031(6) -0.018(4) -0.003(5) -0.008(4)
    C18D 0.021(4) 0.024(4) 0.058(6) -0.013(3) 0.011(3) -0.019(4)
    C19D 0.068(6) 0.049(7) 0.028(5) -0.032(5) 0.010(5) -0.012(5)
    O7D 0.041(3) 0.048(4) 0.038(3) -0.011(3) -0.002(3) -0.013(3)
    C21D 0.051(6) 0.046(7) 0.051(7) -0.011(5) 0.014(6) -0.021(5)
    C22D 0.024(6) 0.049(8) 0.039(6) -0.020(6) 0.010(4) -0.021(7)
    O8D 0.027(3) 0.114(6) 0.043(5) 0.004(3) -0.022(3) -0.038(4)
    C1B 0.0392(14) 0.0162(11) 0.0252(12) -0.0114(10) -0.0125(10) -0.0012(9)
    C2B 0.0334(13) 0.0157(11) 0.0223(12) -0.0037(10) -0.0093(10) -0.0036(9)
    C3B 0.0265(12) 0.0179(11) 0.0218(11) -0.0069(9) -0.0072(9) -0.0026(9)
    C4B 0.0273(12) 0.0160(10) 0.0187(11) -0.0075(9) -0.0087(9) -0.0014(9)
    C5B 0.0282(12) 0.0182(11) 0.0307(13) -0.0060(10) -0.0078(10) -0.0055(10)
    C6B 0.0316(13) 0.0239(12) 0.0338(14) -0.0122(11) -0.0097(11) -0.0038(10)
    C7B 0.0250(12) 0.0178(11) 0.0226(11) -0.0061(9) -0.0075(10) -0.0061(9)
    C8B 0.0201(11) 0.0157(10) 0.0231(11) -0.0047(9) -0.0079(9) -0.0050(9)
    C9B 0.0175(10) 0.0177(11) 0.0223(11) -0.0043(9) -0.0058(9) -0.0057(9)
    C10B 0.0244(12) 0.0168(11) 0.0267(12) -0.0051(9) -0.0071(9) -0.0050(9)
    C11B 0.0275(12) 0.0166(11) 0.0300(13) -0.0027(9) -0.0082(10) -0.0103(10)
    C12B 0.0282(12) 0.0256(12) 0.0213(12) -0.0048(10) -0.0052(9) -0.0099(10)
    C13B 0.0282(12) 0.0205(11) 0.0220(11) -0.0081(10) -0.0072(9) -0.0037(9)
    C14B 0.0214(11) 0.0143(10) 0.0279(12) -0.0088(9) -0.0001(9) -0.0068(9)
    C25B 0.0295(13) 0.0314(13) 0.0315(13) -0.0057(11) -0.0069(11) -0.0102(11)
    C26B 0.0289(13) 0.0215(12) 0.0231(12) -0.0030(10) -0.0045(10) -0.0062(10)
    Cl1A 0.0531(5) 0.0540(5) 0.1291(10) 0.0029(4) 0.0103(6) -0.0410(6)
    Cl2A 0.0947(7) 0.0342(4) 0.0920(7) 0.0009(4) -0.0402(6) -0.0196(4)
    Cl3A 0.0552(9) 0.0425(7) 0.0624(9) -0.0161(6) -0.0026(7) -0.0126(6)
    C1SA 0.040(3) 0.034(3) 0.057(3) 0.000(2) -0.023(3) -0.023(2)
    Cl1B 0.0531(5) 0.0540(5) 0.1291(10) 0.0029(4) 0.0103(6) -0.0410(6)
    Cl2B 0.0947(7) 0.0342(4) 0.0920(7) 0.0009(4) -0.0402(6) -0.0196(4)
    Cl3B 0.0428(15) 0.0657(19) 0.163(4) -0.0190(13) -0.0235(18) 0.007(2)
    Cl1C 0.0535(10) 0.0351(8) 0.0520(10) -0.0153(8) -0.0066(7) -0.0088(7)
    Cl2C 0.0401(8) 0.0503(8) 0.0656(10) -0.0027(7) -0.0189(7) -0.0330(8)
    Cl3C 0.0385(9) 0.0685(13) 0.0425(9) -0.0311(10) -0.0113(7) -0.0014(8)
    Cl1D 0.048(2) 0.078(3) 0.043(2) -0.036(2) -0.0056(16) 0.011(2)
    Cl2D 0.060(4) 0.113(7) 0.159(9) -0.027(4) -0.025(4) -0.064(6)
    Cl3D 0.113(3) 0.0413(19) 0.066(2) -0.019(2) -0.048(2) -0.0068(17)

_geom_special_details                   
;
All esds (except the esd in the dihedral angle between two l.s. planes)
are estimated using the full covariance matrix.  The cell esds are taken
into account individually in the estimation of esds in distances, angles
and torsion angles; correlations between esds in cell parameters are only
used when they are defined by crystal symmetry.  An approximate (isotropic)
treatment of cell esds is used for estimating esds involving l.s. planes.
;

loop_
    _geom_bond_atom_site_label_1
    _geom_bond_atom_site_label_2
    _geom_bond_site_symmetry_2
    _geom_bond_distance
    _geom_bond_publ_flag
    O1A N1A . 1.224(3) ?
    O2A N1A . 1.230(3) ?
    O3A O3C . 0.566(11) ?
    O3A C7A . 1.230(11) ?
    O3C C7A . 1.227(11) ?
    O4A C14A . 1.243(3) ?
    N1A C1A . 1.458(3) ?
    N2A C7A . 1.379(3) ?
    N2A C4A . 1.385(3) ?
    N2A H2NA . 0.82(3) ?
    N3A C7A . 1.360(3) ?
    N3A C8A . 1.402(3) ?
    N3A H3NA . 0.82(3) ?
    N4A C14A . 1.339(3) ?
    N4A C15A . 1.468(3) ?
    N4A C26A . 1.471(3) ?
    C1A C6A . 1.375(4) ?
    C1A C2A . 1.377(4) ?
    C2A C3A . 1.373(3) ?
    C2A H2A . 0.95 ?
    C3A C4A . 1.399(3) ?
    C3A H3A . 0.95 ?
    C4A C5A . 1.389(4) ?
    C5A C6A . 1.380(4) ?
    C5A H5A . 0.95 ?
    C6A H6A . 0.95 ?
    C8A C13A . 1.396(3) ?
    C8A C9A . 1.402(3) ?
    C9A C10A . 1.393(3) ?
    C9A C14A . 1.501(3) ?
    C10A C11A . 1.383(3) ?
    C10A H10A . 0.95 ?
    C11A C12A . 1.379(3) ?
    C11A H11A . 0.95 ?
    C12A C13A . 1.380(3) ?
    C12A H12A . 0.95 ?
    C13A H13A . 0.95 ?
    C15A C16A . 1.506(3) ?
    C15A H15A . 0.99 ?
    C15A H15B . 0.99 ?
    C16A O5A . 1.427(3) ?
    C16A H16A . 0.99 ?
    C16A H16B . 0.99 ?
    O5A C17A . 1.417(3) ?
    C17A C18A . 1.490(4) ?
    C17A H17A . 0.99 ?
    C17A H17B . 0.99 ?
    C18A O6A . 1.409(3) ?
    C18A H18A . 0.99 ?
    C18A H18B . 0.99 ?
    O6A C19A . 1.414(3) ?
    C19A C20A . 1.492(4) ?
    C19A H19A . 0.99 ?
    C19A H19B . 0.99 ?
    C20A O7A . 1.418(3) ?
    C20A H20A . 0.99 ?
    C20A H20B . 0.99 ?
    O7A C21A . 1.420(3) ?
    C21A C22A . 1.497(4) ?
    C21A H21A . 0.99 ?
    C21A H21B . 0.99 ?
    C22A O8A . 1.418(3) ?
    C22A H22A . 0.99 ?
    C22A H22B . 0.99 ?
    O8A C23A . 1.413(3) ?
    C23A C24A . 1.502(4) ?
    C23A H23A . 0.99 ?
    C23A H23B . 0.99 ?
    C24A O9A . 1.427(3) ?
    C24A H24A . 0.99 ?
    C24A H24B . 0.99 ?
    O9A C25A . 1.427(3) ?
    C25A C26A . 1.511(3) ?
    C25A H25A . 0.99 ?
    C25A H25B . 0.99 ?
    C26A H26A . 0.99 ?
    C26A H26B . 0.99 ?
    O1B N1B . 1.228(3) ?
    O2B N1B . 1.235(3) ?
    O3B C7B . 1.217(3) ?
    O4B C14B . 1.248(3) ?
    O9B C24D . 1.385(12) ?
    O9B C25B . 1.420(3) ?
    O9B C24B . 1.428(6) ?
    N1B C1B . 1.454(3) ?
    N2B C7B . 1.379(3) ?
    N2B C4B . 1.389(3) ?
    N2B H2NB . 0.83(3) ?
    N3B C7B . 1.372(3) ?
    N3B C8B . 1.410(3) ?
    N3B H3NB . 0.83(3) ?
    N4B C14B . 1.331(3) ?
    N4B C26B . 1.466(3) ?
    N4B C15D . 1.473(3) ?
    N4B C15B . 1.473(3) ?
    C15B C16B . 1.540(9) ?
    C15B H15C . 0.99 ?
    C15B H15D . 0.99 ?
    C16B O5B . 1.429(12) ?
    C16B H16C . 0.99 ?
    C16B H16D . 0.99 ?
    O5B C17B . 1.429(11) ?
    C17B C18B . 1.516(9) ?
    C17B H17C . 0.99 ?
    C17B H17D . 0.99 ?
    C18B O6B . 1.233(7) ?
    C18B H18C . 0.99 ?
    C18B H18D . 0.99 ?
    O6B C19B . 1.461(7) ?
    C19B C20B . 1.450(9) ?
    C19B H19C . 0.99 ?
    C19B H19D . 0.99 ?
    C20B O7B . 1.395(7) ?
    C20B H20C . 0.99 ?
    C20B H20D . 0.99 ?
    O7B C21B . 1.427(8) ?
    C21B C22B . 1.467(10) ?
    C21B H21C . 0.99 ?
    C21B H21D . 0.99 ?
    C22B O8B . 1.448(9) ?
    C22B C23B . 1.936(11) ?
    C22B H22C . 0.99 ?
    C22B H22D . 0.99 ?
    O8B C23B . 1.543(9) ?
    C23B C24B . 1.530(9) ?
    C23B H23C . 0.99 ?
    C23B H23D . 0.99 ?
    C24B H24C . 0.99 ?
    C24B H24D . 0.99 ?
    C15D C16D . 1.465(16) ?
    C15D H15E . 0.99 ?
    C15D H15F . 0.99 ?
    C16D O5D . 1.414(17) ?
    C16D H16E . 0.99 ?
    C16D H16F . 0.99 ?
    O5D C17D . 1.427(15) ?
    C17D C18D . 1.498(10) ?
    C17D H17E . 0.99 ?
    C17D H17F . 0.99 ?
    C18D O6D . 1.378(13) ?
    C18D H18E . 0.99 ?
    C18D H18F . 0.99 ?
    O6D C19D . 1.266(14) ?
    C19D C20D . 1.464(13) ?
    C19D H19E . 0.99 ?
    C19D H19F . 0.99 ?
    C20D O7D . 1.451(12) ?
    C20D H20E . 0.99 ?
    C20D H20F . 0.99 ?
    O7D C21D . 1.390(11) ?
    C21D C22D . 1.501(13) ?
    C21D H21E . 0.99 ?
    C21D H21F . 0.99 ?
    C22D O8D . 1.537(13) ?
    C22D H22E . 0.99 ?
    C22D H22F . 0.99 ?
    O8D C23D . 1.623(13) ?
    C23D C24D . 1.451(12) ?
    C23D H23E . 0.99 ?
    C23D H23F . 0.99 ?
    C24D H24E . 0.99 ?
    C24D H24F . 0.99 ?
    C1B C6B . 1.386(3) ?
    C1B C2B . 1.386(3) ?
    C2B C3B . 1.376(3) ?
    C2B H2B . 0.95 ?
    C3B C4B . 1.399(3) ?
    C3B H3B . 0.95 ?
    C4B C5B . 1.397(3) ?
    C5B C6B . 1.380(3) ?
    C5B H5B . 0.95 ?
    C6B H6B . 0.95 ?
    C8B C13B . 1.391(3) ?
    C8B C9B . 1.401(3) ?
    C9B C10B . 1.389(3) ?
    C9B C14B . 1.493(3) ?
    C10B C11B . 1.381(3) ?
    C10B H10B . 0.95 ?
    C11B C12B . 1.384(3) ?
    C11B H11B . 0.95 ?
    C12B C13B . 1.382(3) ?
    C12B H12B . 0.95 ?
    C13B H13B . 0.95 ?
    C25B C26B . 1.508(3) ?
    C25B H25C . 0.99 ?
    C25B H25D . 0.99 ?
    C26B H26C . 0.99 ?
    C26B H26D . 0.99 ?
    Cl1A C1SA . 1.662(5) ?
    Cl2A C1SA . 1.721(5) ?
    Cl3A C1SA . 1.738(7) ?
    C1SA H1SA . 1.0 ?
    Cl1B C1SB . 1.801(9) ?
    Cl2B C1SB . 1.860(9) ?
    Cl3B C1SB . 1.736(9) ?
    C1SB H1SB . 1.0 ?
    Cl1C C1SC . 1.751(6) ?
    Cl2C C1SC . 1.744(5) ?
    Cl2C Cl2C 2_567 1.936(3) ?
    Cl3C C1SC . 1.736(6) ?
    C1SC H1SC . 1.0 ?
    Cl1D C1SD . 1.725(14) ?
    Cl2D C1SD . 1.733(13) ?
    Cl3D C1SD . 1.647(13) ?
    C1SD H1SD . 1.0 ?
    Cl1E C1SE . 1.719(17) ?
    Cl2E C1SE . 1.727(16) ?
    Cl3E C1SE . 1.673(16) ?
    C1SE H1SE . 1.0 ?

loop_
    _geom_angle_atom_site_label_1
    _geom_angle_atom_site_label_2
    _geom_angle_atom_site_label_3
    _geom_angle_site_symmetry_1
    _geom_angle_site_symmetry_3
    _geom_angle
    _geom_angle_publ_flag
    O3C O3A C7A . . 76.(2) ?
    O3A O3C C7A . . 77.(2) ?
    O1A N1A O2A . . 123.4(2) ?
    O1A N1A C1A . . 118.6(2) ?
    O2A N1A C1A . . 118.0(2) ?
    C7A N2A C4A . . 129.1(2) ?
    C7A N2A H2NA . . 115.7(19) ?
    C4A N2A H2NA . . 115.0(19) ?
    C7A N3A C8A . . 127.1(2) ?
    C7A N3A H3NA . . 118.(2) ?
    C8A N3A H3NA . . 115.(2) ?
    C14A N4A C15A . . 118.27(18) ?
    C14A N4A C26A . . 125.06(18) ?
    C15A N4A C26A . . 116.65(17) ?
    C6A C1A C2A . . 121.3(2) ?
    C6A C1A N1A . . 119.8(2) ?
    C2A C1A N1A . . 118.9(2) ?
    C3A C2A C1A . . 118.6(2) ?
    C3A C2A H2A . . 120.7 ?
    C1A C2A H2A . . 120.7 ?
    C2A C3A C4A . . 121.3(2) ?
    C2A C3A H3A . . 119.4 ?
    C4A C3A H3A . . 119.4 ?
    N2A C4A C5A . . 124.8(2) ?
    N2A C4A C3A . . 116.3(2) ?
    C5A C4A C3A . . 118.9(2) ?
    C6A C5A C4A . . 119.7(3) ?
    C6A C5A H5A . . 120.1 ?
    C4A C5A H5A . . 120.1 ?
    C1A C6A C5A . . 120.1(3) ?
    C1A C6A H6A . . 119.9 ?
    C5A C6A H6A . . 119.9 ?
    O3C C7A O3A . . 26.6(5) ?
    O3C C7A N3A . . 121.8(6) ?
    O3A C7A N3A . . 125.7(6) ?
    O3C C7A N2A . . 124.5(6) ?
    O3A C7A N2A . . 121.1(6) ?
    N3A C7A N2A . . 111.3(2) ?
    C13A C8A C9A . . 118.8(2) ?
    C13A C8A N3A . . 123.0(2) ?
    C9A C8A N3A . . 118.21(19) ?
    C10A C9A C8A . . 119.9(2) ?
    C10A C9A C14A . . 119.4(2) ?
    C8A C9A C14A . . 120.48(19) ?
    C11A C10A C9A . . 120.6(2) ?
    C11A C10A H10A . . 119.7 ?
    C9A C10A H10A . . 119.7 ?
    C12A C11A C10A . . 119.2(2) ?
    C12A C11A H11A . . 120.4 ?
    C10A C11A H11A . . 120.4 ?
    C11A C12A C13A . . 121.2(2) ?
    C11A C12A H12A . . 119.4 ?
    C13A C12A H12A . . 119.4 ?
    C12A C13A C8A . . 120.2(2) ?
    C12A C13A H13A . . 119.9 ?
    C8A C13A H13A . . 119.9 ?
    O4A C14A N4A . . 122.2(2) ?
    O4A C14A C9A . . 118.82(19) ?
    N4A C14A C9A . . 119.02(18) ?
    N4A C15A C16A . . 111.3(2) ?
    N4A C15A H15A . . 109.4 ?
    C16A C15A H15A . . 109.4 ?
    N4A C15A H15B . . 109.4 ?
    C16A C15A H15B . . 109.4 ?
    H15A C15A H15B . . 108.0 ?
    O5A C16A C15A . . 109.12(19) ?
    O5A C16A H16A . . 109.9 ?
    C15A C16A H16A . . 109.9 ?
    O5A C16A H16B . . 109.9 ?
    C15A C16A H16B . . 109.9 ?
    H16A C16A H16B . . 108.3 ?
    C17A O5A C16A . . 114.10(19) ?
    O5A C17A C18A . . 109.8(2) ?
    O5A C17A H17A . . 109.7 ?
    C18A C17A H17A . . 109.7 ?
    O5A C17A H17B . . 109.7 ?
    C18A C17A H17B . . 109.7 ?
    H17A C17A H17B . . 108.2 ?
    O6A C18A C17A . . 109.6(2) ?
    O6A C18A H18A . . 109.8 ?
    C17A C18A H18A . . 109.8 ?
    O6A C18A H18B . . 109.8 ?
    C17A C18A H18B . . 109.8 ?
    H18A C18A H18B . . 108.2 ?
    C18A O6A C19A . . 111.6(2) ?
    O6A C19A C20A . . 110.5(2) ?
    O6A C19A H19A . . 109.5 ?
    C20A C19A H19A . . 109.5 ?
    O6A C19A H19B . . 109.5 ?
    C20A C19A H19B . . 109.5 ?
    H19A C19A H19B . . 108.1 ?
    O7A C20A C19A . . 109.7(2) ?
    O7A C20A H20A . . 109.7 ?
    C19A C20A H20A . . 109.7 ?
    O7A C20A H20B . . 109.7 ?
    C19A C20A H20B . . 109.7 ?
    H20A C20A H20B . . 108.2 ?
    C20A O7A C21A . . 112.8(2) ?
    O7A C21A C22A . . 114.3(2) ?
    O7A C21A H21A . . 108.7 ?
    C22A C21A H21A . . 108.7 ?
    O7A C21A H21B . . 108.7 ?
    C22A C21A H21B . . 108.7 ?
    H21A C21A H21B . . 107.6 ?
    O8A C22A C21A . . 108.0(2) ?
    O8A C22A H22A . . 110.1 ?
    C21A C22A H22A . . 110.1 ?
    O8A C22A H22B . . 110.1 ?
    C21A C22A H22B . . 110.1 ?
    H22A C22A H22B . . 108.4 ?
    C23A O8A C22A . . 112.6(2) ?
    O8A C23A C24A . . 109.1(2) ?
    O8A C23A H23A . . 109.9 ?
    C24A C23A H23A . . 109.9 ?
    O8A C23A H23B . . 109.9 ?
    C24A C23A H23B . . 109.9 ?
    H23A C23A H23B . . 108.3 ?
    O9A C24A C23A . . 115.4(2) ?
    O9A C24A H24A . . 108.4 ?
    C23A C24A H24A . . 108.4 ?
    O9A C24A H24B . . 108.4 ?
    C23A C24A H24B . . 108.4 ?
    H24A C24A H24B . . 107.5 ?
    C24A O9A C25A . . 115.0(2) ?
    O9A C25A C26A . . 111.44(19) ?
    O9A C25A H25A . . 109.3 ?
    C26A C25A H25A . . 109.3 ?
    O9A C25A H25B . . 109.3 ?
    C26A C25A H25B . . 109.3 ?
    H25A C25A H25B . . 108.0 ?
    N4A C26A C25A . . 112.61(18) ?
    N4A C26A H26A . . 109.1 ?
    C25A C26A H26A . . 109.1 ?
    N4A C26A H26B . . 109.1 ?
    C25A C26A H26B . . 109.1 ?
    H26A C26A H26B . . 107.8 ?
    C24D O9B C25B . . 121.1(5) ?
    C25B O9B C24B . . 112.8(3) ?
    O1B N1B O2B . . 123.2(2) ?
    O1B N1B C1B . . 118.6(2) ?
    O2B N1B C1B . . 118.1(2) ?
    C7B N2B C4B . . 127.2(2) ?
    C7B N2B H2NB . . 116.5(18) ?
    C4B N2B H2NB . . 115.3(18) ?
    C7B N3B C8B . . 124.7(2) ?
    C7B N3B H3NB . . 118.5(18) ?
    C8B N3B H3NB . . 116.3(18) ?
    C14B N4B C26B . . 125.08(19) ?
    C14B N4B C15D . . 117.6(2) ?
    C26B N4B C15D . . 117.30(19) ?
    C14B N4B C15B . . 117.6(2) ?
    C26B N4B C15B . . 117.30(19) ?
    N4B C15B C16B . . 107.5(6) ?
    N4B C15B H15C . . 110.2 ?
    C16B C15B H15C . . 110.2 ?
    N4B C15B H15D . . 110.2 ?
    C16B C15B H15D . . 110.2 ?
    H15C C15B H15D . . 108.5 ?
    O5B C16B C15B . . 108.7(9) ?
    O5B C16B H16C . . 110.0 ?
    C15B C16B H16C . . 110.0 ?
    O5B C16B H16D . . 110.0 ?
    C15B C16B H16D . . 110.0 ?
    H16C C16B H16D . . 108.3 ?
    C16B O5B C17B . . 117.9(13) ?
    O5B C17B C18B . . 111.1(9) ?
    O5B C17B H17C . . 109.4 ?
    C18B C17B H17C . . 109.4 ?
    O5B C17B H17D . . 109.4 ?
    C18B C17B H17D . . 109.4 ?
    H17C C17B H17D . . 108.0 ?
    O6B C18B C17B . . 111.3(6) ?
    O6B C18B H18C . . 109.4 ?
    C17B C18B H18C . . 109.4 ?
    O6B C18B H18D . . 109.4 ?
    C17B C18B H18D . . 109.4 ?
    H18C C18B H18D . . 108.0 ?
    C18B O6B C19B . . 117.6(5) ?
    C20B C19B O6B . . 115.8(4) ?
    C20B C19B H19C . . 108.3 ?
    O6B C19B H19C . . 108.3 ?
    C20B C19B H19D . . 108.3 ?
    O6B C19B H19D . . 108.3 ?
    H19C C19B H19D . . 107.4 ?
    O7B C20B C19B . . 110.8(5) ?
    O7B C20B H20C . . 109.5 ?
    C19B C20B H20C . . 109.5 ?
    O7B C20B H20D . . 109.5 ?
    C19B C20B H20D . . 109.5 ?
    H20C C20B H20D . . 108.1 ?
    C20B O7B C21B . . 111.7(5) ?
    O7B C21B C22B . . 109.5(5) ?
    O7B C21B H21C . . 109.8 ?
    C22B C21B H21C . . 109.8 ?
    O7B C21B H21D . . 109.8 ?
    C22B C21B H21D . . 109.8 ?
    H21C C21B H21D . . 108.2 ?
    O8B C22B C21B . . 100.5(7) ?
    O8B C22B C23B . . 51.8(4) ?
    C21B C22B C23B . . 147.0(6) ?
    O8B C22B H22C . . 111.7 ?
    C21B C22B H22C . . 111.7 ?
    C23B C22B H22C . . 71.3 ?
    O8B C22B H22D . . 111.7 ?
    C21B C22B H22D . . 111.7 ?
    C23B C22B H22D . . 97.0 ?
    H22C C22B H22D . . 109.4 ?
    C22B O8B C23B . . 80.6(5) ?
    C24B C23B O8B . . 100.5(5) ?
    C24B C23B C22B . . 148.0(6) ?
    O8B C23B C22B . . 47.6(4) ?
    C24B C23B H23C . . 111.7 ?
    O8B C23B H23C . . 111.7 ?
    C22B C23B H23C . . 85.0 ?
    C24B C23B H23D . . 111.7 ?
    O8B C23B H23D . . 111.7 ?
    C22B C23B H23D . . 86.0 ?
    H23C C23B H23D . . 109.4 ?
    O9B C24B C23B . . 115.8(5) ?
    O9B C24B H24C . . 108.3 ?
    C23B C24B H24C . . 108.3 ?
    O9B C24B H24D . . 108.3 ?
    C23B C24B H24D . . 108.3 ?
    H24C C24B H24D . . 107.4 ?
    C16D C15D N4B . . 117.7(10) ?
    C16D C15D H15E . . 107.9 ?
    N4B C15D H15E . . 107.9 ?
    C16D C15D H15F . . 107.9 ?
    N4B C15D H15F . . 107.9 ?
    H15E C15D H15F . . 107.2 ?
    O5D C16D C15D . . 107.0(15) ?
    O5D C16D H16E . . 110.3 ?
    C15D C16D H16E . . 110.3 ?
    O5D C16D H16F . . 110.3 ?
    C15D C16D H16F . . 110.3 ?
    H16E C16D H16F . . 108.6 ?
    C16D O5D C17D . . 113.4(18) ?
    O5D C17D C18D . . 106.4(12) ?
    O5D C17D H17E . . 110.4 ?
    C18D C17D H17E . . 110.4 ?
    O5D C17D H17F . . 110.4 ?
    C18D C17D H17F . . 110.4 ?
    H17E C17D H17F . . 108.6 ?
    O6D C18D C17D . . 120.4(10) ?
    O6D C18D H18E . . 107.2 ?
    C17D C18D H18E . . 107.2 ?
    O6D C18D H18F . . 107.2 ?
    C17D C18D H18F . . 107.2 ?
    H18E C18D H18F . . 106.9 ?
    C19D O6D C18D . . 121.3(12) ?
    O6D C19D C20D . . 116.7(11) ?
    O6D C19D H19E . . 108.1 ?
    C20D C19D H19E . . 108.1 ?
    O6D C19D H19F . . 108.1 ?
    C20D C19D H19F . . 108.1 ?
    H19E C19D H19F . . 107.3 ?
    O7D C20D C19D . . 109.9(9) ?
    O7D C20D H20E . . 109.7 ?
    C19D C20D H20E . . 109.7 ?
    O7D C20D H20F . . 109.7 ?
    C19D C20D H20F . . 109.7 ?
    H20E C20D H20F . . 108.2 ?
    C21D O7D C20D . . 115.6(8) ?
    O7D C21D C22D . . 115.0(10) ?
    O7D C21D H21E . . 108.5 ?
    C22D C21D H21E . . 108.5 ?
    O7D C21D H21F . . 108.5 ?
    C22D C21D H21F . . 108.5 ?
    H21E C21D H21F . . 107.5 ?
    C21D C22D O8D . . 122.3(10) ?
    C21D C22D H22E . . 106.8 ?
    O8D C22D H22E . . 106.8 ?
    C21D C22D H22F . . 106.8 ?
    O8D C22D H22F . . 106.8 ?
    H22E C22D H22F . . 106.6 ?
    C22D O8D C23D . . 154.9(10) ?
    C24D C23D O8D . . 95.4(8) ?
    C24D C23D H23E . . 112.7 ?
    O8D C23D H23E . . 112.7 ?
    C24D C23D H23F . . 112.7 ?
    O8D C23D H23F . . 112.7 ?
    H23E C23D H23F . . 110.1 ?
    O9B C24D C23D . . 117.0(9) ?
    O9B C24D H24E . . 108.0 ?
    C23D C24D H24E . . 108.0 ?
    O9B C24D H24F . . 108.0 ?
    C23D C24D H24F . . 108.0 ?
    H24E C24D H24F . . 107.3 ?
    C6B C1B C2B . . 121.8(2) ?
    C6B C1B N1B . . 119.2(2) ?
    C2B C1B N1B . . 119.0(2) ?
    C3B C2B C1B . . 118.3(2) ?
    C3B C2B H2B . . 120.9 ?
    C1B C2B H2B . . 120.9 ?
    C2B C3B C4B . . 121.1(2) ?
    C2B C3B H3B . . 119.5 ?
    C4B C3B H3B . . 119.5 ?
    N2B C4B C5B . . 123.5(2) ?
    N2B C4B C3B . . 116.9(2) ?
    C5B C4B C3B . . 119.5(2) ?
    C6B C5B C4B . . 119.6(2) ?
    C6B C5B H5B . . 120.2 ?
    C4B C5B H5B . . 120.2 ?
    C5B C6B C1B . . 119.6(2) ?
    C5B C6B H6B . . 120.2 ?
    C1B C6B H6B . . 120.2 ?
    O3B C7B N3B . . 124.7(2) ?
    O3B C7B N2B . . 123.7(2) ?
    N3B C7B N2B . . 111.6(2) ?
    C13B C8B C9B . . 119.2(2) ?
    C13B C8B N3B . . 121.9(2) ?
    C9B C8B N3B . . 118.8(2) ?
    C10B C9B C8B . . 119.7(2) ?
    C10B C9B C14B . . 119.8(2) ?
    C8B C9B C14B . . 119.96(19) ?
    C11B C10B C9B . . 120.9(2) ?
    C11B C10B H10B . . 119.5 ?
    C9B C10B H10B . . 119.5 ?
    C10B C11B C12B . . 118.9(2) ?
    C10B C11B H11B . . 120.5 ?
    C12B C11B H11B . . 120.5 ?
    C13B C12B C11B . . 121.3(2) ?
    C13B C12B H12B . . 119.4 ?
    C11B C12B H12B . . 119.4 ?
    C12B C13B C8B . . 119.9(2) ?
    C12B C13B H13B . . 120.1 ?
    C8B C13B H13B . . 120.1 ?
    O4B C14B N4B . . 121.9(2) ?
    O4B C14B C9B . . 117.3(2) ?
    N4B C14B C9B . . 120.77(19) ?
    O9B C25B C26B . . 112.2(2) ?
    O9B C25B H25C . . 109.2 ?
    C26B C25B H25C . . 109.2 ?
    O9B C25B H25D . . 109.2 ?
    C26B C25B H25D . . 109.2 ?
    H25C C25B H25D . . 107.9 ?
    N4B C26B C25B . . 112.01(19) ?
    N4B C26B H26C . . 109.2 ?
    C25B C26B H26C . . 109.2 ?
    N4B C26B H26D . . 109.2 ?
    C25B C26B H26D . . 109.2 ?
    H26C C26B H26D . . 107.9 ?
    Cl1A C1SA Cl2A . . 115.6(3) ?
    Cl1A C1SA Cl3A . . 111.2(3) ?
    Cl2A C1SA Cl3A . . 105.6(3) ?
    Cl1A C1SA H1SA . . 108.1 ?
    Cl2A C1SA H1SA . . 108.1 ?
    Cl3A C1SA H1SA . . 108.1 ?
    Cl3B C1SB Cl1B . . 104.7(5) ?
    Cl3B C1SB Cl2B . . 119.4(6) ?
    Cl1B C1SB Cl2B . . 102.9(5) ?
    Cl3B C1SB H1SB . . 109.8 ?
    Cl1B C1SB H1SB . . 109.8 ?
    Cl2B C1SB H1SB . . 109.8 ?
    C1SC Cl2C Cl2C . 2_567 161.0(3) ?
    Cl3C C1SC Cl2C . . 113.2(3) ?
    Cl3C C1SC Cl1C . . 110.3(3) ?
    Cl2C C1SC Cl1C . . 110.4(3) ?
    Cl3C C1SC H1SC . . 107.6 ?
    Cl2C C1SC H1SC . . 107.6 ?
    Cl1C C1SC H1SC . . 107.6 ?
    Cl3D C1SD Cl1D . . 113.5(10) ?
    Cl3D C1SD Cl2D . . 120.8(9) ?
    Cl1D C1SD Cl2D . . 103.9(7) ?
    Cl3D C1SD H1SD . . 105.9 ?
    Cl1D C1SD H1SD . . 105.9 ?
    Cl2D C1SD H1SD . . 105.9 ?
    Cl3E C1SE Cl1E . . 108.0(14) ?
    Cl3E C1SE Cl2E . . 124.6(17) ?
    Cl1E C1SE Cl2E . . 110.2(13) ?
    Cl3E C1SE H1SE . . 103.9 ?
    Cl1E C1SE H1SE . . 103.9 ?
    Cl2E C1SE H1SE . . 103.9 ?

loop_
    _geom_torsion_atom_site_label_1
    _geom_torsion_atom_site_label_2
    _geom_torsion_atom_site_label_3
    _geom_torsion_atom_site_label_4
    _geom_torsion_site_symmetry_1
    _geom_torsion_site_symmetry_2
    _geom_torsion_site_symmetry_3
    _geom_torsion_site_symmetry_4
    _geom_torsion
    _geom_torsion_publ_flag
    O1A N1A C1A C6A . . . . -170.2(3) ?
    O2A N1A C1A C6A . . . . 11.5(4) ?
    O1A N1A C1A C2A . . . . 9.7(4) ?
    O2A N1A C1A C2A . . . . -168.6(2) ?
    C6A C1A C2A C3A . . . . -1.0(4) ?
    N1A C1A C2A C3A . . . . 179.1(2) ?
    C1A C2A C3A C4A . . . . 0.5(4) ?
    C7A N2A C4A C5A . . . . -3.6(4) ?
    C7A N2A C4A C3A . . . . 176.7(2) ?
    C2A C3A C4A N2A . . . . -179.6(2) ?
    C2A C3A C4A C5A . . . . 0.6(4) ?
    N2A C4A C5A C6A . . . . 179.0(3) ?
    C3A C4A C5A C6A . . . . -1.2(5) ?
    C2A C1A C6A C5A . . . . 0.3(5) ?
    N1A C1A C6A C5A . . . . -179.7(3) ?
    C4A C5A C6A C1A . . . . 0.8(5) ?
    O3A O3C C7A N3A . . . . -107.(2) ?
    O3A O3C C7A N2A . . . . 92.(2) ?
    O3C O3A C7A N3A . . . . 91.(2) ?
    O3C O3A C7A N2A . . . . -106.(2) ?
    C8A N3A C7A O3C . . . . 23.3(6) ?
    C8A N3A C7A O3A . . . . -8.5(6) ?
    C8A N3A C7A N2A . . . . -173.3(2) ?
    C4A N2A C7A O3C . . . . -11.9(6) ?
    C4A N2A C7A O3A . . . . 19.7(6) ?
    C4A N2A C7A N3A . . . . -174.7(2) ?
    C7A N3A C8A C13A . . . . 12.0(4) ?
    C7A N3A C8A C9A . . . . -168.3(2) ?
    C13A C8A C9A C10A . . . . 3.8(3) ?
    N3A C8A C9A C10A . . . . -175.9(2) ?
    C13A C8A C9A C14A . . . . 178.4(2) ?
    N3A C8A C9A C14A . . . . -1.3(3) ?
    C8A C9A C10A C11A . . . . -1.8(3) ?
    C14A C9A C10A C11A . . . . -176.5(2) ?
    C9A C10A C11A C12A . . . . -0.8(3) ?
    C10A C11A C12A C13A . . . . 1.5(4) ?
    C11A C12A C13A C8A . . . . 0.5(4) ?
    C9A C8A C13A C12A . . . . -3.2(3) ?
    N3A C8A C13A C12A . . . . 176.5(2) ?
    C15A N4A C14A O4A . . . . -4.1(3) ?
    C26A N4A C14A O4A . . . . 177.7(2) ?
    C15A N4A C14A C9A . . . . 175.01(19) ?
    C26A N4A C14A C9A . . . . -3.2(3) ?
    C10A C9A C14A O4A . . . . 110.1(2) ?
    C8A C9A C14A O4A . . . . -64.5(3) ?
    C10A C9A C14A N4A . . . . -69.0(3) ?
    C8A C9A C14A N4A . . . . 116.4(2) ?
    C14A N4A C15A C16A . . . . -78.6(2) ?
    C26A N4A C15A C16A . . . . 99.8(2) ?
    N4A C15A C16A O5A . . . . -58.8(3) ?
    C15A C16A O5A C17A . . . . 132.0(2) ?
    C16A O5A C17A C18A . . . . -162.7(2) ?
    O5A C17A C18A O6A . . . . 68.4(3) ?
    C17A C18A O6A C19A . . . . 172.3(2) ?
    C18A O6A C19A C20A . . . . 179.8(2) ?
    O6A C19A C20A O7A . . . . -73.8(3) ?
    C19A C20A O7A C21A . . . . -174.2(2) ?
    C20A O7A C21A C22A . . . . -83.6(3) ?
    O7A C21A C22A O8A . . . . -69.1(3) ?
    C21A C22A O8A C23A . . . . 179.1(2) ?
    C22A O8A C23A C24A . . . . -179.2(2) ?
    O8A C23A C24A O9A . . . . 75.8(3) ?
    C23A C24A O9A C25A . . . . -70.8(3) ?
    C24A O9A C25A C26A . . . . 105.9(2) ?
    C14A N4A C26A C25A . . . . -109.0(2) ?
    C15A N4A C26A C25A . . . . 72.7(2) ?
    O9A C25A C26A N4A . . . . 66.3(2) ?
    C14B N4B C15B C16B . . . . -88.5(6) ?
    C26B N4B C15B C16B . . . . 93.0(6) ?
    N4B C15B C16B O5B . . . . -70.8(12) ?
    C15B C16B O5B C17B . . . . 155.5(12) ?
    C16B O5B C17B C18B . . . . -90.1(16) ?
    O5B C17B C18B O6B . . . . -61.0(11) ?
    C17B C18B O6B C19B . . . . -165.5(5) ?
    C18B O6B C19B C20B . . . . -169.1(5) ?
    O6B C19B C20B O7B . . . . 63.4(7) ?
    C19B C20B O7B C21B . . . . 172.2(5) ?
    C20B O7B C21B C22B . . . . -176.8(6) ?
    O7B C21B C22B O8B . . . . -74.9(7) ?
    O7B C21B C22B C23B . . . . -45.1(15) ?
    C21B C22B O8B C23B . . . . 159.8(5) ?
    C22B O8B C23B C24B . . . . -179.2(5) ?
    C25B O9B C24B C23B . . . . -72.2(6) ?
    O8B C23B C24B O9B . . . . 82.7(6) ?
    C22B C23B C24B O9B . . . . 81.6(10) ?
    C14B N4B C15D C16D . . . . -84.3(8) ?
    C26B N4B C15D C16D . . . . 97.2(8) ?
    N4B C15D C16D O5D . . . . -64.0(18) ?
    C15D C16D O5D C17D . . . . 144.0(19) ?
    C16D O5D C17D C18D . . . . -160.(2) ?
    O5D C17D C18D O6D . . . . 54.9(18) ?
    C17D C18D O6D C19D . . . . 131.4(13) ?
    C18D O6D C19D C20D . . . . -169.2(12) ?
    O6D C19D C20D O7D . . . . -45.0(16) ?
    C19D C20D O7D C21D . . . . -172.6(10) ?
    C20D O7D C21D C22D . . . . -85.9(13) ?
    O7D C21D C22D O8D . . . . -70.8(18) ?
    C21D C22D O8D C23D . . . . -112.(2) ?
    C22D O8D C23D C24D . . . . -135.9(19) ?
    C25B O9B C24D C23D . . . . 41.3(12) ?
    O8D C23D C24D O9B . . . . -89.6(10) ?
    O1B N1B C1B C6B . . . . 171.5(2) ?
    O2B N1B C1B C6B . . . . -7.4(3) ?
    O1B N1B C1B C2B . . . . -8.6(3) ?
    O2B N1B C1B C2B . . . . 172.4(2) ?
    C6B C1B C2B C3B . . . . -2.6(3) ?
    N1B C1B C2B C3B . . . . 177.5(2) ?
    C1B C2B C3B C4B . . . . -0.5(3) ?
    C7B N2B C4B C5B . . . . 9.3(4) ?
    C7B N2B C4B C3B . . . . -174.0(2) ?
    C2B C3B C4B N2B . . . . -173.3(2) ?
    C2B C3B C4B C5B . . . . 3.6(3) ?
    N2B C4B C5B C6B . . . . 173.0(2) ?
    C3B C4B C5B C6B . . . . -3.6(3) ?
    C4B C5B C6B C1B . . . . 0.6(4) ?
    C2B C1B C6B C5B . . . . 2.6(4) ?
    N1B C1B C6B C5B . . . . -177.6(2) ?
    C8B N3B C7B O3B . . . . 5.2(4) ?
    C8B N3B C7B N2B . . . . -174.09(19) ?
    C4B N2B C7B O3B . . . . 16.0(4) ?
    C4B N2B C7B N3B . . . . -164.7(2) ?
    C7B N3B C8B C13B . . . . 33.2(3) ?
    C7B N3B C8B C9B . . . . -149.4(2) ?
    C13B C8B C9B C10B . . . . 2.7(3) ?
    N3B C8B C9B C10B . . . . -174.8(2) ?
    C13B C8B C9B C14B . . . . 174.3(2) ?
    N3B C8B C9B C14B . . . . -3.2(3) ?
    C8B C9B C10B C11B . . . . -1.1(3) ?
    C14B C9B C10B C11B . . . . -172.7(2) ?
    C9B C10B C11B C12B . . . . -0.9(3) ?
    C10B C11B C12B C13B . . . . 1.4(4) ?
    C11B C12B C13B C8B . . . . 0.2(3) ?
    C9B C8B C13B C12B . . . . -2.2(3) ?
    N3B C8B C13B C12B . . . . 175.2(2) ?
    C26B N4B C14B O4B . . . . 173.8(2) ?
    C15D N4B C14B O4B . . . . -4.6(3) ?
    C15B N4B C14B O4B . . . . -4.6(3) ?
    C26B N4B C14B C9B . . . . -7.7(3) ?
    C15D N4B C14B C9B . . . . 173.9(2) ?
    C15B N4B C14B C9B . . . . 173.9(2) ?
    C10B C9B C14B O4B . . . . 112.6(2) ?
    C8B C9B C14B O4B . . . . -59.0(3) ?
    C10B C9B C14B N4B . . . . -65.9(3) ?
    C8B C9B C14B N4B . . . . 122.5(2) ?
    C24D O9B C25B C26B . . . . 77.7(6) ?
    C24B O9B C25B C26B . . . . 105.3(4) ?
    C14B N4B C26B C25B . . . . -103.8(3) ?
    C15D N4B C26B C25B . . . . 74.6(3) ?
    C15B N4B C26B C25B . . . . 74.6(3) ?
    O9B C25B C26B N4B . . . . 65.8(3) ?
    Cl2C Cl2C C1SC Cl3C 2_567 . . . -167.6(5) ?
    Cl2C Cl2C C1SC Cl1C 2_567 . . . -43.5(9) ?

loop_
    _geom_hbond_atom_site_label_D
    _geom_hbond_atom_site_label_H
    _geom_hbond_atom_site_label_A
    _geom_hbond_site_symmetry_A
    _geom_hbond_distance_DH
    _geom_hbond_distance_HA
    _geom_hbond_distance_DA
    _geom_hbond_angle_DHA
    _geom_hbond_publ_flag
    N2A H2NA O4B . 0.82(3) 1.95(3) 2.749(3) 165.(3) ?
    N3A H3NA O4A . 0.82(3) 2.41(3) 3.020(2) 132.(2) ?
    N3A H3NA O4B . 0.82(3) 2.25(3) 2.986(3) 150.(3) ?
    N2B H2NB O4A . 0.83(3) 2.19(3) 2.932(3) 148.(2) ?
    N3B H3NB O4A . 0.83(3) 2.32(3) 3.077(2) 151.(2) ?
    N3B H3NB O4B . 0.83(3) 2.33(3) 2.932(3) 130.(2) ?

_shelx_res_file                         
;
mo_KZ_3084B_0m_a.res created by SHELXL-2014/7


TITL KZ_3084B in P-1
CELL  0.71073  13.9190  15.5110  16.3591   71.369   73.035   67.080
ZERR   2.000   0.0009   0.0010   0.0010    0.002    0.002    0.002
LATT 1
SFAC C  H  N  O  Cl
UNIT 107.66  139.66  16  36  10.98
L.S. 6
BOND $H
LIST 4
HTAB

HTAB N2A O4B
HTAB N3A O4A
HTAB N3A O4B
HTAB N2B O4A
HTAB N3B O4A
HTAB N3B O4B

OMIT -4 50.1
ACTA 50.1
CONF
FMAP 2

isor 0.007 o6b
isor 0.007 o8b
isor 0.006 o8d
isor 0.007 c23b

PLAN 20
SIZE 0.092 0.239 0.346
TEMP -173.160

WGHT    0.053900    4.102500
FVAR       0.17799   0.63236   0.65000
mole 1
O1A   4    0.669933    1.111003    0.822565    11.00000    0.05946    0.02941 =
         0.04823   -0.01862   -0.01345   -0.01215
O2A   4    0.821964    1.082931    0.733791    11.00000    0.04874    0.03613 =
         0.09667   -0.02074   -0.01017   -0.02198
O3A   4    0.877729    0.624090    0.717100    10.50000    0.01912    0.02542 =
         0.05758   -0.01818   -0.00401   -0.00561
O3C   4    0.865351    0.639275    0.683983    10.50000    0.03062    0.03842 =
         0.06988   -0.03222    0.02637   -0.02230
O4A   4    0.556305    0.487929    0.816343    11.00000    0.02229    0.02383 =
         0.02067   -0.00843   -0.00151   -0.00761

N1A   3    0.743830    1.060133    0.778487    11.00000    0.04248    0.02617 =
         0.05106   -0.00926   -0.01991   -0.01208
N2A   3    0.711613    0.713768    0.771922    11.00000    0.02066    0.02530 =
         0.03546   -0.01529    0.00269   -0.01058
H2NA  2    0.651129    0.711363    0.793471    11.00000    0.02687
N3A   3    0.734271    0.573043    0.743204    11.00000    0.01712    0.02098 =
         0.02660   -0.00853   -0.00106   -0.00644
H3NA  2    0.671637    0.583961    0.768176    11.00000    0.03256
N4A   3    0.543172    0.501513    0.677955    11.00000    0.01855    0.02132 =
         0.01927   -0.00521   -0.00249   -0.00665
C1A   1    0.737969    0.968954    0.776707    11.00000    0.03360    0.02251 =
         0.04394   -0.01143   -0.01516   -0.00869
C2A   1    0.643819    0.949803    0.813223    11.00000    0.03405    0.02300 =
         0.02142   -0.00808   -0.00574   -0.00480
AFIX  43
H2A   2    0.583843    0.994769    0.839923    11.00000   -1.20000
AFIX   0
C3A   1    0.638397    0.864356    0.810252    11.00000    0.02610    0.02671 =
         0.02379   -0.00883   -0.00147   -0.00978
AFIX  43
H3A   2    0.573680    0.850580    0.834865    11.00000   -1.20000
AFIX   0
C4A   1    0.726320    0.797197    0.771684    11.00000    0.02576    0.02405 =
         0.03095   -0.01094   -0.00572   -0.00797
C5A   1    0.820844    0.817618    0.736690    11.00000    0.02242    0.03392 =
         0.08614   -0.03103    0.00359   -0.00948
AFIX  43
H5A   2    0.881818    0.772360    0.711272    11.00000   -1.20000
AFIX   0
C6A   1    0.825860    0.903912    0.738982    11.00000    0.02611    0.03530 =
         0.09710   -0.02814   -0.00233   -0.01455
AFIX  43
H6A   2    0.890169    0.918420    0.714445    11.00000   -1.20000
AFIX   0
C7A   1    0.781520    0.637988    0.735480    11.00000    0.02292    0.02247 =
         0.03682   -0.01152    0.00123   -0.00927
C8A   1    0.783250    0.483190    0.721586    11.00000    0.02191    0.01799 =
         0.01665   -0.00375   -0.00298   -0.00489
C9A   1    0.718192    0.434633    0.718830    11.00000    0.02037    0.01881 =
         0.01582   -0.00298   -0.00398   -0.00498
C10A  1    0.763647    0.342608    0.703162    11.00000    0.02491    0.01883 =
         0.02248   -0.00448   -0.00566   -0.00716
AFIX  43
H10A  2    0.719236    0.309166    0.703024    11.00000   -1.20000
AFIX   0
C11A  1    0.872805    0.299431    0.687800    11.00000    0.02682    0.01744 =
         0.02651   -0.00546   -0.00447   -0.00227
AFIX  43
H11A  2    0.903475    0.236304    0.677912    11.00000   -1.20000
AFIX   0
C12A  1    0.936626    0.349081    0.687001    11.00000    0.02018    0.02347 =
         0.03260   -0.00528   -0.00576   -0.00085
AFIX  43
H12A  2    1.011681    0.320206    0.675078    11.00000   -1.20000
AFIX   0
C13A  1    0.893399    0.439977    0.703215    11.00000    0.01949    0.02376 =
         0.03106   -0.00509   -0.00608   -0.00642
AFIX  43
H13A  2    0.938720    0.473228    0.701872    11.00000   -1.20000
AFIX   0
C14A  1    0.599375    0.477330    0.740489    11.00000    0.02243    0.01316 =
         0.02075   -0.00441   -0.00323   -0.00666
C15A  1    0.426756    0.535623    0.702175    11.00000    0.01894    0.03249 =
         0.02476   -0.00707   -0.00452   -0.00774
AFIX  23
H15A  2    0.396377    0.571476    0.648519    11.00000   -1.20000
H15B  2    0.404306    0.580300    0.741083    11.00000   -1.20000
AFIX   0
C16A  1    0.384409    0.453108    0.748544    11.00000    0.03359    0.05260 =
         0.02378   -0.00872   -0.00221   -0.02530
AFIX  23
H16A  2    0.411789    0.418707    0.803748    11.00000   -1.20000
H16B  2    0.305839    0.477783    0.763557    11.00000   -1.20000
AFIX   0
O5A   4    0.417318    0.388777    0.692295    11.00000    0.04967    0.03899 =
         0.02402   -0.00039   -0.01210   -0.02679
C17A  1    0.461525    0.290616    0.733590    11.00000    0.04806    0.04640 =
         0.02802    0.00614   -0.01257   -0.02837
AFIX  23
H17A  2    0.404013    0.265190    0.771408    11.00000   -1.20000
H17B  2    0.509210    0.284526    0.771190    11.00000   -1.20000
AFIX   0
C18A  1    0.522486    0.233965    0.665689    11.00000    0.05383    0.03254 =
         0.03784    0.00523   -0.02113   -0.02446
AFIX  23
H18A  2    0.543638    0.164341    0.694042    11.00000   -1.20000
H18B  2    0.477346    0.246547    0.623522    11.00000   -1.20000
AFIX   0
O6A   4    0.613716    0.260216    0.620799    11.00000    0.05028    0.03454 =
         0.03102   -0.00800   -0.00835   -0.02136
C19A  1    0.681264    0.199695    0.563660    11.00000    0.06281    0.02795 =
         0.03703   -0.00801   -0.01981   -0.01170
AFIX  23
H19A  2    0.642153    0.203378    0.520225    11.00000   -1.20000
H19B  2    0.703663    0.132197    0.597905    11.00000   -1.20000
AFIX   0
C20A  1    0.776980    0.229170    0.516811    11.00000    0.05090    0.03088 =
         0.03338   -0.00939   -0.01493   -0.00199
AFIX  23
H20A  2    0.807315    0.239434    0.559265    11.00000   -1.20000
H20B  2    0.831667    0.177567    0.489187    11.00000   -1.20000
AFIX   0
O7A   4    0.748314    0.315332    0.451434    11.00000    0.04135    0.03285 =
         0.03052   -0.00713   -0.00889   -0.00610
C21A  1    0.837377    0.342669    0.398319    11.00000    0.03435    0.04012 =
         0.02962   -0.01208   -0.00163   -0.00292
AFIX  23
H21A  2    0.819286    0.382620    0.340683    11.00000   -1.20000
H21B  2    0.897240    0.283923    0.387696    11.00000   -1.20000
AFIX   0
C22A  1    0.873209    0.397596    0.437173    11.00000    0.02731    0.03613 =
         0.02984   -0.00802   -0.00109   -0.00193
AFIX  23
H22A  2    0.882854    0.362701    0.498060    11.00000   -1.20000
H22B  2    0.941922    0.404950    0.402072    11.00000   -1.20000
AFIX   0
O8A   4    0.794329    0.489278    0.436847    11.00000    0.02892    0.03327 =
         0.03046   -0.00917   -0.00093   -0.00456
C23A  1    0.819761    0.546834    0.473611    11.00000    0.03382    0.04247 =
         0.03599   -0.00866    0.00511   -0.01862
AFIX  23
H23A  2    0.887325    0.557560    0.439456    11.00000   -1.20000
H23B  2    0.828842    0.513695    0.534920    11.00000   -1.20000
AFIX   0
C24A  1    0.731684    0.641673    0.471907    11.00000    0.04514    0.03406 =
         0.04493   -0.00953    0.01168   -0.02201
AFIX  23
H24A  2    0.758926    0.688170    0.479697    11.00000   -1.20000
H24B  2    0.712288    0.666084    0.413129    11.00000   -1.20000
AFIX   0
O9A   4    0.637801    0.639394    0.536706    11.00000    0.03844    0.03027 =
         0.03608   -0.01431    0.00937   -0.01774
C25A  1    0.576787    0.591440    0.522871    11.00000    0.02871    0.02391 =
         0.02235   -0.00597   -0.00241   -0.00572
AFIX  23
H25A  2    0.600197    0.582997    0.461857    11.00000   -1.20000
H25B  2    0.500901    0.631670    0.530526    11.00000   -1.20000
AFIX   0
C26A  1    0.588926    0.494214    0.586241    11.00000    0.02334    0.02331 =
         0.01907   -0.00702   -0.00418   -0.00606
AFIX  23
H26A  2    0.553604    0.459629    0.569619    11.00000   -1.20000
H26B  2    0.665386    0.455940    0.581423    11.00000   -1.20000
AFIX   0
mole 2

O1B   4    0.396124    0.037747    0.941937    11.00000    0.05247    0.02361 =
         0.05993   -0.01780   -0.01457   -0.01052
O2B   4    0.230716    0.098328    1.000052    11.00000    0.04913    0.03425 =
         0.07390   -0.01645   -0.01154   -0.02371
O3B   4    0.252239    0.518812    1.042294    11.00000    0.02944    0.02448 =
         0.03925   -0.01419    0.00336   -0.01172
O4B   4    0.517207    0.686261    0.822099    11.00000    0.01939    0.02199 =
         0.03819   -0.00792    0.00095   -0.00588
O9B   4    0.212963    0.701301    0.785172    11.00000    0.03073    0.03622 =
         0.05404   -0.00220   -0.00611   -0.01320
N1B   3    0.322381    0.100962    0.973346    11.00000    0.04754    0.02134 =
         0.03782   -0.00459   -0.01682   -0.01432
N2B   3    0.406263    0.426091    0.970729    11.00000    0.02187    0.01551 =
         0.02514   -0.00442   -0.00326   -0.00670
H2NB  2    0.465353    0.426920    0.939947    11.00000    0.02362
N3B   3    0.381401    0.583850    0.956017    11.00000    0.02290    0.01531 =
         0.02360   -0.00701   -0.00148   -0.00552
H3NB  2    0.433736    0.576428    0.914941    11.00000    0.02627
N4B   3    0.387131    0.782666    0.745934    11.00000    0.02559    0.02284 =
         0.02208   -0.00914    0.00216   -0.00937
PART 1

exyz c15b c15d
eadp c15b c15d

same 0.03 c15a c16a o5a c17a c18a o6a c19a c20a o7a c21a c22a o8a c23a c24a
C15B  1    0.464233    0.771716    0.663225    21.00000    0.03384    0.04169 =
         0.02478   -0.01202    0.00529   -0.01366
AFIX  23
H15C  2    0.428326    0.775924    0.617327    21.00000   -1.20000
H15D  2    0.520809    0.708346    0.672140    21.00000   -1.20000
AFIX   0
C16B  1    0.512336    0.853378    0.634930    21.00000    0.05548    0.07670 =
         0.02510   -0.00845    0.01522   -0.05238
AFIX  23
H16C  2    0.536495    0.856297    0.684927    21.00000   -1.20000
H16D  2    0.574417    0.841272    0.586433    21.00000   -1.20000
AFIX   0
O5B   4    0.433035    0.942341    0.606526    21.00000    0.07306    0.06695 =
         0.02716   -0.00074   -0.00047   -0.04488
C17B  1    0.443023    1.029024    0.610761    21.00000    0.07888    0.06844 =
         0.04153    0.00858   -0.00604   -0.05673
AFIX  23
H17C  2    0.412698    1.082528    0.563124    21.00000   -1.20000
H17D  2    0.519196    1.021122    0.601775    21.00000   -1.20000
AFIX   0
C18B  1    0.386009    1.053703    0.698747    21.00000    0.09685    0.05186 =
         0.05060    0.00297   -0.02532   -0.04714
AFIX  23
H18C  2    0.417177    1.000628    0.746272    21.00000   -1.20000
H18D  2    0.396257    1.112663    0.700654    21.00000   -1.20000
AFIX   0
O6B   4    0.290103    1.066755    0.711268    21.00000    0.08302    0.02661 =
         0.01664    0.00056   -0.00812   -0.03503
C19B  1    0.220703    1.113360    0.782016    21.00000    0.07902    0.02975 =
         0.05114   -0.01114   -0.02468   -0.01965
AFIX  23
H19C  2    0.253031    1.081931    0.835069    21.00000   -1.20000
H19D  2    0.218174    1.181363    0.764729    21.00000   -1.20000
AFIX   0
C20B  1    0.112631    1.111504    0.805181    21.00000    0.06822    0.03088 =
         0.05261   -0.02291   -0.02573    0.00461
AFIX  23
H20C  2    0.070883    1.148955    0.850278    21.00000   -1.20000
H20D  2    0.079261    1.141981    0.752649    21.00000   -1.20000
AFIX   0
O7B   4    0.110969    1.017188    0.837600    21.00000    0.04362    0.03024 =
         0.06086   -0.01964   -0.02374    0.01143
C21B  1    0.005236    1.014231    0.871717    21.00000    0.02577    0.06959 =
         0.06545   -0.04966    0.00005    0.00674
AFIX  23
H21C  2   -0.036287    1.043504    0.824072    21.00000   -1.20000
H21D  2   -0.029847    1.051616    0.917535    21.00000   -1.20000
AFIX   0
C22B  1    0.008272    0.913999    0.909444    21.00000    0.02588    0.09221 =
         0.08514   -0.03842    0.02192   -0.01685
AFIX  23
H22C  2    0.064430    0.877547    0.945007    21.00000   -1.20000
H22D  2   -0.061104    0.909820    0.945877    21.00000   -1.20000
AFIX   0
O8B   4    0.032669    0.880809    0.830146    21.00000    0.06316    0.06705 =
         0.04614   -0.01288    0.01310    0.01177
C23B  1    0.067697    0.782874    0.895576    21.00000    0.02353    0.13127 =
         0.04943   -0.02111    0.00435   -0.02158
AFIX  23
H23C  2    0.125343    0.777881    0.922513    21.00000   -1.20000
H23D  2    0.007420    0.771043    0.942445    21.00000   -1.20000
AFIX   0
C24B  1    0.106951    0.714524    0.834140    21.00000    0.03448    0.07928 =
         0.07841    0.01386   -0.01027   -0.03286
AFIX  23
H24C  2    0.102071    0.650860    0.869673    21.00000   -1.20000
H24D  2    0.058254    0.739125    0.792133    21.00000   -1.20000
AFIX   0
part 2
same 0.03 c15a c16a o5a c17a c18a o6a c19a c20a o7a c21a c22a o8a c23a c24a
C15D  1    0.464233    0.771716    0.663225   -21.00000    0.03384    0.04169 =
         0.02478   -0.01202    0.00529   -0.01366
AFIX  23
H15E  2    0.514679    0.705140    0.672869   -21.00000   -1.20000
H15F  2    0.425098    0.778723    0.618479   -21.00000   -1.20000
AFIX   0
C16D  1    0.526342    0.837600    0.626198   -21.00000    0.03892    0.03998 =
         0.02162   -0.00047   -0.01526    0.00083
AFIX  23
H16E  2    0.565126    0.834100    0.669793   -21.00000   -1.20000
H16F  2    0.578680    0.820407    0.573251   -21.00000   -1.20000
AFIX   0
O5D   4    0.453672    0.931325    0.604064   -21.00000    0.04472    0.02190 =
         0.03144   -0.00810   -0.00263   -0.01804
C17D  1    0.481581    1.003826    0.618540   -21.00000    0.02969
AFIX  23
H17E  2    0.537164    1.021480    0.569466   -21.00000   -1.20000
H17F  2    0.508891    0.980472    0.673905   -21.00000   -1.20000
AFIX   0
C18D  1    0.382105    1.088796    0.623961   -21.00000    0.02108    0.02440 =
         0.05828   -0.01927    0.01083   -0.01288
AFIX  23
H18E  2    0.399735    1.138706    0.636481   -21.00000   -1.20000
H18F  2    0.363799    1.114836    0.564754   -21.00000   -1.20000
AFIX   0

O6D   4    0.291376    1.078817    0.683133   -21.00000    0.10769
C19D  1    0.238999    1.136349    0.732915   -21.00000    0.06760    0.04924 =
         0.02759   -0.01176    0.00983   -0.03199
AFIX  23
H19E  2    0.205651    1.200012    0.696050   -21.00000   -1.20000
H19F  2    0.289619    1.144045    0.759624   -21.00000   -1.20000
AFIX   0
C20D  1    0.155793    1.109441    0.803795   -21.00000    0.04150
AFIX  23
H20E  2    0.188493    1.057766    0.851406   -21.00000   -1.20000
H20F  2    0.108651    1.165709    0.828495   -21.00000   -1.20000
AFIX   0
O7D   4    0.094033    1.076175    0.770294   -21.00000    0.04138    0.04807 =
         0.03787   -0.01284   -0.00221   -0.01127
C21D  1    0.004499    1.059248    0.828584   -21.00000    0.05146    0.04571 =
         0.05059   -0.02132    0.01370   -0.01094
AFIX  23
H21E  2   -0.048338    1.068859    0.794276   -21.00000   -1.20000
H21F  2   -0.027251    1.107778    0.864543   -21.00000   -1.20000
AFIX   0
C22D  1    0.024334    0.960890    0.889246   -21.00000    0.02376    0.04945 =
         0.03915   -0.02134    0.00983   -0.02000
AFIX  23
H22E  2   -0.039963    0.963537    0.936028   -21.00000   -1.20000
H22F  2    0.082768    0.950531    0.917921   -21.00000   -1.20000
AFIX   0
O8D   4    0.051997    0.869852    0.856735   -21.00000    0.02691    0.11367 =
         0.04338   -0.03809   -0.02218    0.00404
C23D  1    0.030189    0.777810    0.848476   -21.00000    0.05331
AFIX  23
H23E  2   -0.027187    0.760536    0.895656   -21.00000   -1.20000
H23F  2    0.015438    0.786479    0.790195   -21.00000   -1.20000
AFIX   0
C24D  1    0.134949    0.710349    0.860220   -21.00000    0.05285
AFIX  23
H24E  2    0.159926    0.729722    0.900255   -21.00000   -1.20000
H24F  2    0.127838    0.646074    0.890131   -21.00000   -1.20000
AFIX   0
part 0
C1B   1    0.343228    0.183916    0.978075    11.00000    0.03917    0.01616 =
         0.02516   -0.00117   -0.01250   -0.01136
C2B   1    0.447367    0.183081    0.958357    11.00000    0.03341    0.01566 =
         0.02225   -0.00360   -0.00933   -0.00373
AFIX  43
H2B   2    0.504759    0.128328    0.944180    11.00000   -1.20000
AFIX   0
C3B   1    0.465464    0.263637    0.959850    11.00000    0.02649    0.01794 =
         0.02185   -0.00259   -0.00717   -0.00685
AFIX  43
H3B   2    0.536360    0.264212    0.946943    11.00000   -1.20000
AFIX   0
C4B   1    0.381189    0.344684    0.980060    11.00000    0.02731    0.01600 =
         0.01874   -0.00144   -0.00869   -0.00751
C5B   1    0.277373    0.341951    1.003846    11.00000    0.02822    0.01817 =
         0.03067   -0.00545   -0.00779   -0.00601
AFIX  43
H5B   2    0.219963    0.395219    1.020950    11.00000   -1.20000
AFIX   0
C6B   1    0.258643    0.261466    1.002370    11.00000    0.03165    0.02389 =
         0.03382   -0.00379   -0.00968   -0.01222
AFIX  43
H6B   2    0.188206    0.259225    1.017910    11.00000   -1.20000
AFIX   0
C7B   1    0.338601    0.510873    0.993725    11.00000    0.02496    0.01775 =
         0.02256   -0.00607   -0.00750   -0.00605
C8B   1    0.335328    0.676310    0.973423    11.00000    0.02010    0.01567 =
         0.02309   -0.00499   -0.00792   -0.00471
C9B   1    0.352491    0.755018    0.906703    11.00000    0.01754    0.01767 =
         0.02232   -0.00567   -0.00581   -0.00431
C10B  1    0.315095    0.845522    0.924495    11.00000    0.02443    0.01681 =
         0.02673   -0.00504   -0.00707   -0.00507
AFIX  43
H10B  2    0.327940    0.898546    0.879401    11.00000   -1.20000
AFIX   0
C11B  1    0.259512    0.859483    1.006810    11.00000    0.02750    0.01663 =
         0.03003   -0.01034   -0.00815   -0.00269
AFIX  43
H11B  2    0.235042    0.921346    1.018842    11.00000   -1.20000
AFIX   0
C12B  1    0.240044    0.781892    1.071479    11.00000    0.02817    0.02564 =
         0.02131   -0.00986   -0.00525   -0.00481
AFIX  43
H12B  2    0.200457    0.791287    1.127867    11.00000   -1.20000
AFIX   0
C13B  1    0.277062    0.690964    1.055656    11.00000    0.02815    0.02055 =
         0.02200   -0.00368   -0.00722   -0.00815
AFIX  43
H13B  2    0.262733    0.638605    1.100855    11.00000   -1.20000
AFIX   0
C14B  1    0.423210    0.739428    0.820764    11.00000    0.02140    0.01434 =
         0.02792   -0.00676   -0.00007   -0.00881

C25B  1    0.222609    0.783191    0.717014    11.00000    0.02951    0.03143 =
         0.03152   -0.01020   -0.00689   -0.00573
AFIX  23
H25C  2    0.151008    0.826161    0.706062    11.00000   -1.20000
H25D  2    0.264385    0.762197    0.662308    11.00000   -1.20000
AFIX   0
C26B  1    0.275930    0.838468    0.739412    11.00000    0.02889    0.02151 =
         0.02315   -0.00621   -0.00447   -0.00300
AFIX  23
H26C  2    0.272909    0.898853    0.693588    11.00000   -1.20000
H26D  2    0.236766    0.855916    0.796073    11.00000   -1.20000
AFIX   0
mole 3
part 1
exyz cl1a cl1b
eadp cl1a cl1b
exyz cl2a cl2b
eadp cl2a cl2b

CL1A  5    0.235772    0.010734    0.495112    21.00000    0.05309    0.05401 =
         0.12907   -0.04097    0.01027    0.00287
CL2A  5    0.111699    0.204476    0.507515    21.00000    0.09472    0.03420 =
         0.09197   -0.01962   -0.04022    0.00093
CL3A  5    0.044711    0.053753    0.617047    21.00000    0.05520    0.04248 =
         0.06236   -0.01263   -0.00263   -0.01608
C1SA  1    0.157528    0.084947    0.559858    21.00000    0.03962    0.03425 =
         0.05675   -0.02313   -0.02295   -0.00002
AFIX  13
H1SA  2    0.198140    0.079304    0.603716    21.00000   -1.20000
AFIX   0
part 2
same cl1a cl2a cl3a c1sa
CL1B  5    0.235772    0.010734    0.495112   -21.00000    0.05309    0.05401 =
         0.12907   -0.04097    0.01027    0.00287
CL2B  5    0.111699    0.204476    0.507515   -21.00000    0.09472    0.03420 =
         0.09197   -0.01962   -0.04022    0.00093
CL3B  5    0.020902    0.035482    0.568844   -21.00000    0.04282    0.06569 =
         0.16316    0.00676   -0.02350   -0.01903
C1SB  1    0.122186    0.077132    0.563417   -21.00000    0.04136
AFIX  13
H1SB  2    0.137179    0.061962    0.623541   -21.00000   -1.20000
AFIX   0
part 0
mole 4
part 1
same cl1a cl2a cl3a c1sa
CL1C  5    0.007499    0.317779    0.907198    10.50000    0.05350    0.03508 =
         0.05204   -0.00875   -0.00659   -0.01531
CL2C  5    0.015403    0.483332    0.944283    10.50000    0.04013    0.05029 =
         0.06557   -0.03295   -0.01889   -0.00272
CL3C  5    0.116028    0.437889    0.773859    10.50000    0.03847    0.06854 =
         0.04248   -0.00141   -0.01135   -0.03107
C1SC  1    0.011332    0.435392    0.862851    10.50000    0.03430
AFIX  13
H1SC  2   -0.056107    0.475417    0.840610    10.50000   -1.20000
AFIX   0
part 2
same cl1a cl2a cl3a c1sa
CL1D  5   -0.010015    0.378644    0.916490    10.23000    0.04754    0.07807 =
         0.04310    0.01065   -0.00565   -0.03554
CL2D  5    0.151920    0.375975    0.774509    10.23000    0.05999    0.11253 =
         0.15919   -0.06396   -0.02523   -0.02672
CL3D  5    0.009189    0.559371    0.818840    10.23000    0.11258    0.04130 =
         0.06595   -0.00676   -0.04799   -0.01932
C1SD  1    0.072479    0.443529    0.850707    10.23000    0.04757
AFIX  13
H1SD  2    0.120411    0.438434    0.888421    10.23000   -1.20000
AFIX   0
part 3
same cl1a cl2a cl3a c1sa
CL1E  5    0.111143    0.542505    0.830425    10.10000    0.07651
CL2E  5   -0.045936    0.452029    0.885923    10.10000    0.06414
CL3E  5    0.162278    0.385267    0.763866    10.10000    0.02519
C1SE  1    0.087748    0.436584    0.847338    10.10000    0.07625
AFIX  13
H1SE  2    0.121464    0.393716    0.898762    10.10000   -1.20000
part 0
AFIX   0
HKLF 4

REM  KZ_3084B in P-1
REM R1 =  0.0529 for    8815 Fo > 4sig(Fo)  and  0.0662 for all   10732 data
REM    949 parameters refined using    160 restraints

END

WGHT      0.0539      4.1026

REM Instructions for potential hydrogen bonds
HTAB N2A O4B
HTAB N3A O4A
HTAB N3A O4B
EQIV $1 x, y+1, z
HTAB C2A O1B_$1
HTAB C5A O3A
HTAB C5A O3C
HTAB C13A O3A
HTAB C13A O3C
EQIV $2 x+1, y, z
HTAB C13A Cl3C_$2
HTAB C15A O9B
HTAB C16A Cl3C
HTAB C16A Cl1E
HTAB C16A Cl3E
EQIV $3 -x+1, -y, -z+1
HTAB C19A Cl1A_$3
EQIV $4 -x+1, -y+1, -z+1
HTAB C21A Cl1E_$4
EQIV $5 -x+2, -y+1, -z+1
HTAB C22A O3C_$5
HTAB C24A Cl2A_$4
HTAB C25A O5A_$4
HTAB C26A O5A
HTAB C26A O8A
HTAB N2B O4A
HTAB N3B O4A
HTAB N3B O4B
HTAB C15B O9A
HTAB C20B Cl1C_$1
EQIV $6 x-1, y, z
HTAB C21B O2A_$6
EQIV $7 -x, -y+1, -z+2
HTAB C22B O2B_$7
HTAB C23B Cl1C_$7
HTAB C15D O9A
HTAB C17D Cl1B_$4
HTAB C21D O2A_$6
EQIV $8 x, y-1, z
HTAB C2B O1A_$8
HTAB C5B O3B
HTAB C13B O3B
HTAB C25B O8B
HTAB C25B O7A_$4
HTAB C26B O5B
HTAB C26B O7B
HTAB C26B O8B
HTAB C26B O8D
HTAB C1SA O6B_$8
HTAB C1SB O7D_$8
HTAB C1SC O3A_$6

REM Highest difference peak  0.768,  deepest hole -0.803,  1-sigma level  0.056
Q1    1   0.0617  0.4924  0.8020  11.00000  0.05    0.77
Q2    1   0.2521  0.0542  0.4471  11.00000  0.05    0.69
Q3    1  -0.0196  0.4328  0.9396  11.00000  0.05    0.64
Q4    1   0.0629  0.1781  0.5286  11.00000  0.05    0.63
Q5    1   0.0552  0.3571  0.8722  11.00000  0.05    0.63
Q6    1   0.2234  0.0281  0.5381  11.00000  0.05    0.59
Q7    1   0.0933  0.3999  0.8180  11.00000  0.05    0.58
Q8    1   0.0506  0.8201  0.8813  11.00000  0.05    0.47
Q9    1   0.0431  0.9149  0.8478  11.00000  0.05    0.41
Q10   1   0.8345  1.0548  0.7874  11.00000  0.05    0.40
Q11   1   0.0847  0.0125  0.5779  11.00000  0.05    0.40
Q12   1   0.1879  0.0482  0.4717  11.00000  0.05    0.39
Q13   1   0.0659  0.7277  0.9072  11.00000  0.05    0.38
Q14   1   0.1574  1.0421  0.8037  11.00000  0.05    0.38
Q15   1  -0.0124  0.4674  1.0040  11.00000  0.05    0.32
Q16   1   0.1667  0.1719  0.4806  11.00000  0.05    0.29
Q17   1   0.2642  1.1150  0.6484  11.00000  0.05    0.28
Q18   1   0.1757  0.3533  0.7924  11.00000  0.05    0.27
Q19   1   0.6665  0.4522  0.7304  11.00000  0.05    0.26
Q20   1   0.3788  0.7491  0.8687  11.00000  0.05    0.26
;
_shelx_res_checksum                     8286
